# Supplementary material for: Heterochromatin de novo formation and maintenance in Plasmodium falciparum
Source: PLoS Pathog. 2025 Jun 2;21(6):e1013137. doi: 10.1371/journal.ppat.1013137 (PMC12129197; doi:10.1371/journal.ppat.1013137)
Supplement: S1 Dataset — (XLSX) [file ppat.1013137.s012.xlsx]

## Sheet: Coverage quantification
Gene ID	Coverage sc E5-AP2-G-DD	Coverage sc B11	Coverage sc D7	FC D7 vs B11 (log2)	Name	Annotation	Ebi_byotype	Start	Stop
PF3D7_0413400	-0.43709	-0.472312	3.56105	4.03336	VAR	erythrocyte membrane protein 1 (PfEMP1)%2C exon 1%2C pseudogene	pseudogene	611797	613297
PF3D7_0808700	2.84285	-0.503891	3.2097	3.71359	VAR	erythrocyte membrane protein 1%2C PfEMP1	protein_coding	439407	440907
PF3D7_1253000	-0.957807	-0.998007	2.07759	3.0756	GECO	gametocyte erythrocyte cytosolic protein	protein_coding	2165754	2167254
PF3D7_1252900	-0.995473	-0.984284	1.61548	2.59976	NA	Plasmodium exported protein%2C unknown function	protein_coding	2163396	2164896
PF3D7_0632600	-0.849952	-0.449322	2.00363	2.45295	RIF	rifin%2C pseudogene	pseudogene	1366911	1368411
PF3D7_0632500	-0.699612	-0.470512	1.85109	2.3216	VAR	erythrocyte membrane protein 1%2C PfEMP1	protein_coding	1365930	1367430
PF3D7_0221600	1.17462	1.06034	2.91532	1.85498	NA	Plasmodium exported protein%2C unknown function%2C pseudogene	pseudogene	866038	867538
PF3D7_1000200	2.29861	0.955096	2.76391	1.80881	RIF	rifin	protein_coding	38895	40395
PF3D7_0221650	1.31702	1.30966	2.94951	1.63985	NA	Plasmodium exported protein%2C unknown function%2C pseudogene	pseudogene	865842	867342
PF3D7_0701100	2.26556	1.31647	2.90154	1.58506	RIF	rifin	protein_coding	56281	57781
PF3D7_0223400	0.825936	0.836134	2.30238	1.46625	RIF	rifin	protein_coding	912243	913743
PF3D7_0424400	-0.957517	-0.824294	0.556033	1.38033	SURF4.2	surface-associated interspersed protein 4.2 (SURFIN 4.2)	protein_coding	1098302	1099802
PF3D7_0600800	1.29226	1.30108	2.55798	1.25689	RIF	rifin%2C pseudogene	pseudogene	36095	37595
PF3D7_1222600	1.70912	1.72352	2.80492	1.0814	AP2-G	AP2 domain transcription factor AP2-G	protein_coding	905713	907213
PF3D7_0700800	1.33095	1.22884	2.29374	1.0649	MC-2TM	Pfmc-2TM Maurer's cleft two transmembrane protein	protein_coding	46991	48491
PF3D7_0601200	1.12279	0.766202	1.77007	1.00387	MC-2TM	Pfmc-2TM Maurer's cleft two transmembrane protein	protein_coding	46171	47671
PF3D7_0600600	0.992718	0.915002	1.90458	0.989579	VAR	erythrocyte membrane protein 1 (PfEMP1)%2C exon 2	protein_coding	30984	32484
PF3D7_0701500	0.183571	0.413	1.38757	0.974571	EPF3	exported protein family 3	protein_coding	67065	68565
PF3D7_1300100	0.568313	-0.0882986	0.792649	0.880947	VAR	erythrocyte membrane protein 1%2C PfEMP1	protein_coding	20363	21863
PF3D7_0324000	1.55273	1.38096	2.2394	0.858441	EPF1	exported protein family 1	protein_coding	1004951	1006451
PF3D7_0222100	1.18008	1.33805	2.16972	0.831669	MC-2TM	Pfmc-2TM Maurer's cleft two transmembrane protein	protein_coding	879040	880540
PF3D7_0413000	0.598924	0.595301	1.41276	0.817463	NA	Plasmodium RNA of unknown function RUF6	ncRNA	587423	588923
PF3D7_0600500	0.771479	0.316343	0.99544	0.679096	RIF	rifin	protein_coding	25556	27056
PF3D7_0937600	2.54686	2.22544	2.8911	0.665662	VAR	erythrocyte membrane protein 1%2C PfEMP1	protein_coding	1485069	1486569
PF3D7_0101300	1.6885	1.63911	2.27209	0.63298	MC-2TM	Pfmc-2TM Maurer's cleft two transmembrane protein	protein_coding	73294	74794
PF3D7_1100300	2.67924	2.48151	3.10577	0.624254	RIF	rifin	protein_coding	44055	45555
PF3D7_0631700	1.93411	1.28548	1.90215	0.616675	NA	rifin%2C pseudogene	pseudogene	1325736	1327236
PF3D7_1102200	0.781418	1.07872	1.69171	0.612995	ECIJP	erythrocyte cytoskeleton-interacting J protein	protein_coding	106735	108235
PF3D7_0701400	0.694454	1.25216	1.85862	0.606458	EPF4	exported protein family 4%2C pseudogene	pseudogene	66354	67854
PF3D7_1434200	-0.828669	-0.865596	-0.260298	0.605298	CAM	calmodulin	protein_coding	1371383	1372883
PF3D7_0601400	1.09519	0.805136	1.3958	0.590666	VAR	erythrocyte membrane protein 1 (PfEMP1)%2C pseudogene	pseudogene	50350	51850
PF3D7_0400600	2.63173	1.79567	2.37928	0.583615	NA	erythrocyte membrane protein 1 (PfEMP1)%2C exon 1%2C pseudogene	pseudogene	60410	61910
PF3D7_0412700	0.939412	0.861175	1.42126	0.560088	VAR	erythrocyte membrane protein 1%2C PfEMP1	protein_coding	569848	571348
PF3D7_1434300	-0.814319	-0.750168	-0.190309	0.55986	HOP	Hsp70/Hsp90 organizing protein	protein_coding	1369610	1371110
PF3D7_0632400	2.34821	2.05904	2.61476	0.555719	RIF	rifin	protein_coding	1349723	1351223
PF3D7_0600200	1.49294	1.47236	2.00147	0.529102	VAR	erythrocyte membrane protein 1%2C PfEMP1	protein_coding	2502	4002
PF3D7_0222300	0.988946	1.7049	2.22674	0.521841	EPF4	exported protein family 4%2C pseudogene	pseudogene	882451	883951
PF3D7_1101000	1.88032	1.94877	2.46079	0.512027	NA	erythrocyte membrane protein 1 (PfEMP1)%2C pseudogene	pseudogene	63440	64940
PF3D7_0937500	2.44801	1.35368	1.85357	0.499887	RIF	rifin	protein_coding	1481711	1483211
PF3D7_0701600	1.00114	1.2638	1.75871	0.494906	MC-2TM	Pfmc-2TM Maurer's cleft two transmembrane protein	protein_coding	69780	71280
PF3D7_0324300	0.795526	1.47746	1.95654	0.479082	EPF4	exported protein family 4	protein_coding	1011354	1012854
PF3D7_0701300	1.14177	0.92726	1.39523	0.467968	RIF	rifin%2C pseudogene	pseudogene	62901	64401
PF3D7_0324200	0.479306	1.24552	1.70556	0.460034	EPF3	exported protein family 3	protein_coding	1011121	1012621
PF3D7_0832600	1.78387	2.03763	2.4851	0.447471	NA	stevor	protein_coding	1406499	1407999
PF3D7_0601000	0.754955	1.02853	1.47304	0.444503	EPF4	exported protein family 4	protein_coding	42718	44218
PF3D7_0300400	1.84322	2.34947	2.79067	0.441195	NA	stevor	protein_coding	52773	54273
PF3D7_1039100	0.0918662	-0.0826903	0.338342	0.421032	NA	DnaJ protein%2C putative%2C pseudogene	pseudogene	1573059	1574559
PF3D7_0222200	0.59118	1.29181	1.70989	0.418084	EPF3	exported protein family 3	protein_coding	881767	883267
PF3D7_0631100	0.310027	0.0876817	0.503736	0.416055	NA	Plasmodium exported protein (PHISTb)%2C unknown function	protein_coding	1296375	1297875
PF3D7_0617400	3.0488	2.83674	3.25266	0.415917	VAR	erythrocyte membrane protein 1%2C PfEMP1	protein_coding	730999	732499
PF3D7_0101100	1.00737	1.42984	1.84377	0.413937	EPF4	exported protein family 4	protein_coding	69917	71417
PF3D7_1219400	2.84286	2.73518	3.13907	0.403888	VAR	erythrocyte membrane protein 1 (PfEMP1)%2C pseudogene	pseudogene	779433	780933
PF3D7_0713100	1.49616	1.97302	2.36901	0.395996	MC-2TM	Pfmc-2TM Maurer's cleft two transmembrane protein	protein_coding	604368	605868
PF3D7_0101200	1.01653	1.5548	1.93752	0.382718	EPF3	exported protein family 3	protein_coding	70623	72123
PF3D7_1479000	1.61448	1.77406	2.14991	0.375858	ACS1a	acyl-CoA synthetase	protein_coding	3252654	3254154
PF3D7_0600400	-0.0013944	0.301265	0.676269	0.375004	VAR	erythrocyte membrane protein 1%2C PfEMP1	protein_coding	22568	24068
PF3D7_0800600	0.237584	0.454497	0.827693	0.373196	NA	Plasmodium exported protein (PHISTa)%2C unknown function	protein_coding	61635	63135
PF3D7_0324400	2.39586	2.55822	2.92455	0.366328	RIF	rifin	protein_coding	1014794	1016294
PF3D7_0601100	0.341856	0.250426	0.616303	0.365876	EPF3	exported protein family 3	protein_coding	43449	44949
PF3D7_0420900	0	0.227729	0.586175	0.358446	VAR	erythrocyte membrane protein 1%2C PfEMP1	protein_coding	953273	954773
PF3D7_1300600	2.611	2.21078	2.5594	0.348623	RIF	rifin	protein_coding	54759	56259
PF3D7_0900600	2.34439	2.41762	2.76182	0.344203	RIF	rifin	protein_coding	46736	48236
PF3D7_1477700	1.70889	1.77258	2.10575	0.333169	Pfg14-748	Plasmodium exported protein (PHISTa)%2C unknown function	protein_coding	3200235	3201735
PF3D7_0425200	1.56537	1.93313	2.26222	0.329093	NA	Plasmodium exported protein (hyp15)%2C unknown function	protein_coding	1135442	1136942
PF3D7_0500700	1.67392	1.858	2.18505	0.327047	RIF	rifin%2C pseudogene	pseudogene	40903	42403
PF3D7_1150300	0.142404	0.58503	0.911695	0.326665	RIF	rifin	protein_coding	2022534	2024034
PF3D7_1254900	2.35945	2.62807	2.94583	0.317762	NA	Plasmodium exported protein%2C unknown function%2C fragment	protein_coding	2231690	2233190
PF3D7_0115700	3.20837	3.0739	3.39015	0.316249	VAR	erythrocyte membrane protein 1%2C PfEMP1	protein_coding	614393	615893
PF3D7_0101700	2.67704	2.35042	2.66665	0.316231	VAR	erythrocyte membrane protein 1 (PfEMP1)%2C exon 2%2C pseudogene	pseudogene	85652	87152
PF3D7_1478000	1.5798	1.90709	2.22108	0.313986	GEXP17	Plasmodium exported protein (PHISTa)%2C unknown function	protein_coding	3212311	3213811
PF3D7_0500600	2.70604	2.73227	3.04134	0.309073	NA	stevor%2C pseudogene	pseudogene	39988	41488
PF3D7_0601600	2.07372	2.02055	2.32772	0.307173	NA	tetratricopeptide repeat protein%2C putative	protein_coding	69701	71201
PF3D7_1477000	1.78306	1.96347	2.26826	0.304783	NA	Plasmodium exported protein (hyp17)%2C unknown function%2C pseudogene	pseudogene	3167562	3169062
PF3D7_0800300	2.18076	2.36133	2.65882	0.297491	VAR	erythrocyte membrane protein 1%2C PfEMP1	protein_coding	39301	40801
PF3D7_0413300	2.23226	2.68458	2.97805	0.293468	RIF	rifin	protein_coding	608154	609654
PF3D7_0425100	1.19905	1.56522	1.85642	0.291192	NA	Plasmodium exported protein (hyp6)%2C unknown function	protein_coding	1134894	1136394
PF3D7_0901300	2.55437	2.62878	2.91462	0.285844	RIF	rifin	protein_coding	66333	67833
PF3D7_0301100	2.51124	2.53898	2.82333	0.284346	NA	Plasmodium exported protein (hyp13)%2C unknown function	protein_coding	75493	76993
PF3D7_0631400	1.78152	1.96385	2.2402	0.276352	MC-2TM	Pfmc-2TM Maurer's cleft two transmembrane protein	protein_coding	1318616	1320116
PF3D7_0102100	2.15339	2.48384	2.75918	0.275343	NA	stevor%2C pseudogene	pseudogene	94049	95549
PF3D7_1371000	-0.856056	-0.756657	-0.483511	0.273146	NA	18S ribosomal RNA	rRNA	2799003	2800503
PF3D7_0200100	3.17645	3.02692	3.29969	0.272772	VAR	erythrocyte membrane protein 1%2C PfEMP1	protein_coding	24231	25731
PF3D7_0832300	2.40698	2.45784	2.72746	0.269624	NA	Plasmodium exported protein (PHISTa-like)%2C unknown function	protein_coding	1396013	1397513
PF3D7_1400900	1.75089	2.23735	2.50609	0.268738	NA	Plasmodium exported protein (PHISTa)%2C unknown function%2C pseudogene	pseudogene	30508	32008
PF3D7_0500100	0.0247551	0.50079	0.765237	0.264447	VAR	erythrocyte membrane protein 1%2C PfEMP1	protein_coding	19928	21428
PF3D7_0404100	-1	-0.929041	-0.667518	0.261523	ApiAP2	AP2 domain transcription factor AP2-SP2%2C putative	protein_coding	231233	232733
PF3D7_1240500	2.3034	2.51697	2.77591	0.258945	NA	Plasmodium RNA of unknown function RUF6	ncRNA	1715481	1716981
PF3D7_1000300	2.9276	3.04648	3.30486	0.258387	RIF	rifin	protein_coding	42463	43963
PF3D7_0324100	1.26703	1.52978	1.78595	0.25617	MC-2TM	Pfmc-2TM Maurer's cleft two transmembrane protein	protein_coding	1007991	1009491
PF3D7_0723700	-1	-0.737709	-0.483809	0.253901	NA	metallo-hydrolase/oxidoreductase%2C putative	protein_coding	986804	988304
PF3D7_0211900	-1	-0.904465	-0.651952	0.252513	NA	pseudouridine synthase%2C putative	protein_coding	479316	480816
PF3D7_1401000	2.38964	2.37866	2.62819	0.249531	GBPH	GBPH protein	protein_coding	35273	36773
PF3D7_0421300	2.99928	3.17921	3.42504	0.245832	VAR	erythrocyte membrane protein 1%2C PfEMP1	protein_coding	976091	977591
PF3D7_0301000	2.16403	2.23201	2.4742	0.242191	ACS2	acyl-CoA synthetase	protein_coding	71419	72919
PF3D7_0625800	-0.999073	-0.582731	-0.346069	0.236662	NA	conserved Plasmodium protein%2C unknown function	protein_coding	1042399	1043899
PF3D7_1425200	-1	-0.696387	-0.461002	0.235385	NA	enoyl-CoA hydratase%2C putative	protein_coding	984401	985901
PF3D7_1100800	1.89157	2.08628	2.32103	0.234753	MC-2TM	Pfmc-2TM Maurer's cleft two transmembrane protein	protein_coding	58293	59793
PF3D7_0701700	2.37869	2.36884	2.60042	0.231582	EPF1	exported protein family 1	protein_coding	72825	74325
PF3D7_0717100	-1	-0.975199	-0.745049	0.230151	NA	CRAL/TRIO domain-containing protein%2C putative	protein_coding	740608	742108
PF3D7_0800200	2.29715	2.47278	2.70263	0.22985	VAR	erythrocyte membrane protein 1%2C PfEMP1	protein_coding	39182	40682
PF3D7_0425400	2.33721	2.33316	2.55569	0.222527	NA	Plasmodium exported protein (PHISTa)%2C unknown function	protein_coding	1142991	1144491
PF3D7_1479400	2.00663	2.35356	2.57398	0.220418	RIF	rifin	protein_coding	3265135	3266635
PF3D7_1441000	-0.981925	-0.754873	-0.537039	0.217834	NCS2	cytoplasmic tRNA 2-thiolation protein 2%2C putative	protein_coding	1672571	1674071
PF3D7_1200400	3.1679	3.11227	3.32986	0.217591	VAR	erythrocyte membrane protein 1%2C PfEMP1	protein_coding	31702	33202
PF3D7_0712300	0.93176	0.42912	0.644585	0.215465	VAR	erythrocyte membrane protein 1%2C PfEMP1	protein_coding	550020	551520
PF3D7_1240900	2.5827	2.80801	3.02285	0.214841	VAR	erythrocyte membrane protein 1%2C PfEMP1	protein_coding	1733991	1735491
PF3D7_1200500	2.16951	2.41439	2.62799	0.213606	RIF	rifin	protein_coding	45123	46623
PF3D7_0800400	2.14588	2.29507	2.50858	0.213511	RIF	rifin	protein_coding	53482	54982
PF3D7_1301100	1.86129	2.29456	2.50595	0.211391	NA	Plasmodium exported protein (PHISTa)%2C unknown function%2C pseudogene	pseudogene	68911	70411
PF3D7_1479500	1.96382	2.47708	2.68699	0.209909	NA	stevor	protein_coding	3268493	3269993
PF3D7_1477300	2.34827	2.39912	2.60811	0.208997	Pfg14-744	Plasmodium exported protein (PHIST)%2C unknown function	protein_coding	3177339	3178839
PF3D7_0601700	2.27227	2.26876	2.47707	0.208314	NA	Plasmodium exported protein (PHISTa)%2C unknown function%2C pseudogene	pseudogene	69947	71447
PF3D7_1150200	2.72792	2.88972	3.09408	0.20436	RIF	rifin	protein_coding	2019467	2020967
PF3D7_0209000	2.39022	2.42966	2.63397	0.20431	P230	6-cysteine protein P230	protein_coding	368350	369850
PF3D7_0713300	-0.790018	-0.619267	-0.415123	0.204144	VAR	erythrocyte membrane protein 1 (PfEMP1)%2C pseudogene	pseudogene	608296	609796
PF3D7_0732500	2.85644	2.8448	3.04843	0.203628	RIF	rifin	protein_coding	1403478	1404978
PF3D7_1200600	1.88146	1.91107	2.11421	0.203134	VAR2CSA	erythrocyte membrane protein 1%2C PfEMP1	protein_coding	57795	59295
PF3D7_1335400	-0.790065	-0.81555	-0.613212	0.202338	RH2a	reticulocyte binding protein 2 homologue a	protein_coding	1439168	1440668
PF3D7_0712100	2.71617	2.7041	2.90491	0.200808	NA	Plasmodium RNA of unknown function RUF6	ncRNA	537519	539019
PF3D7_0511300	-0.997646	-0.821305	-0.6206	0.200705	NA	MORN repeat protein%2C putative	protein_coding	478499	479999
PF3D7_0421900	-0.989352	-0.644647	-0.446148	0.198499	NA	conserved Plasmodium protein%2C unknown function	protein_coding	996239	997739
PF3D7_0300200	0.706343	1.42836	1.626	0.197643	RIF	rifin	protein_coding	47079	48579
PF3D7_0114300	2.09876	2.21544	2.41214	0.196699	EPF4	exported protein family 4%2C pseudogene	pseudogene	551639	553139
PF3D7_0509300	-1	-0.894419	-0.697944	0.196475	NA	conserved Plasmodium protein%2C unknown function	protein_coding	389309	390809
PF3D7_0102000	2.53504	2.83998	3.03589	0.195906	NA	Plasmodium exported protein (PHISTa)%2C unknown function%2C pseudogene	pseudogene	93375	94875
PF3D7_0420700	-0.142891	0	0.195171	0.195171	VAR	erythrocyte membrane protein 1%2C PfEMP1	protein_coding	941375	942875
PF3D7_0402700	2.45421	2.47094	2.66572	0.194779	RIF	rifin%2C pseudogene	pseudogene	163224	164724
PF3D7_1240100	1.63798	1.83271	2.02485	0.192148	ETRAMP12	early transcribed membrane protein 12	protein_coding	1685807	1687307
PF3D7_0632100	2.48609	2.47383	2.66496	0.191134	RIF	rifin	protein_coding	1338917	1340417
PF3D7_1252400	-0.991714	-0.888071	-0.697319	0.190752	RH3	reticulocyte binding protein homologue 3%2C pseudogene	pseudogene	2135052	2136552
PF3D7_1331900	-0.968603	-0.738236	-0.548376	0.189861	NA	small nucleolar RNA snoR18	snoRNA	1323252	1324752
PF3D7_0115150	1.8596	2.41268	2.60153	0.18885	NA	Plasmodium exported protein%2C unknown function%2C pseudogene	pseudogene	589494	590994
PF3D7_0936700	1.77643	2.19978	2.38748	0.187694	NA	lysophospholipase%2C putative	protein_coding	1453421	1454921
PF3D7_0421600	3.17402	3.22603	3.41307	0.187041	VAR	erythrocyte membrane protein 1 (PfEMP1)-like pseudogene	pseudogene	985134	986634
PF3D7_1478200	2.49175	2.84022	3.02547	0.185249	NA	Plasmodium exported protein%2C unknown function%2C pseudogene	pseudogene	3220202	3221702
PF3D7_1000700	1.69023	2.17296	2.35649	0.183534	NA	Plasmodium exported protein (PHISTa)%2C unknown function%2C pseudogene	pseudogene	54998	56498
PF3D7_0713200	-0.788135	-0.547898	-0.364413	0.183485	EPF1	exported protein family 1	protein_coding	608112	609612
PF3D7_0114900	2.55933	2.56547	2.74846	0.182998	NA	Plasmodium exported protein%2C unknown function%2C pseudogene	pseudogene	572353	573853
PF3D7_0602300	-1	-0.882724	-0.700689	0.182035	PALM	liver merozoite formation protein%2C putative	protein_coding	98780	100280
PF3D7_1406500	-1	-0.999727	-0.818194	0.181533	WDR65	WD repeat-containing protein 65%2C putative	protein_coding	237244	238744
PF3D7_0732800	3.29325	3.12571	3.30389	0.178179	NA	erythrocyte membrane protein 1 (PfEMP1)%2C exon 2	protein_coding	1409434	1410934
PF3D7_1255200	3.22555	3.11483	3.2924	0.177575	VAR	erythrocyte membrane protein 1%2C PfEMP1	protein_coding	2248462	2249962
PF3D7_1330700	-0.954914	-0.798076	-0.621045	0.17703	NA	GPI transamidase subunit PIG-U%2C putative	protein_coding	1288959	1290459
PF3D7_1330600	-0.954914	-0.798076	-0.621045	0.17703	NA	elongation factor Tu%2C putative	protein_coding	1289179	1290679
PF3D7_1478500	2.13335	2.71776	2.89129	0.173526	NA	Plasmodium exported protein (PHISTa)%2C unknown function%2C pseudogene	pseudogene	3227671	3229171
PF3D7_0500400	2.94607	3.13594	3.30933	0.173386	RIF	rifin	protein_coding	33878	35378
PF3D7_1253400	-0.740621	-0.57868	-0.405423	0.173257	ACS3	acyl-CoA synthetase	protein_coding	2178908	2180408
PF3D7_1478400	2.0837	2.34032	2.51353	0.173204	NA	Plasmodium exported protein%2C unknown function%2C pseudogene	pseudogene	3224132	3225632
PF3D7_1135000	-1	-0.797007	-0.624468	0.172539	NA	PQ-loop repeat-containing protein	protein_coding	1370742	1372242
PF3D7_1479100	1.85121	2.21972	2.39221	0.172484	NA	Plasmodium exported protein%2C unknown function	protein_coding	3257341	3258841
PF3D7_0601500	1.14781	1.23889	1.41066	0.171769	NA	Plasmodium exported protein (PHISTb)%2C unknown function	protein_coding	67286	68786
PF3D7_0825900	-0.99902	-0.843738	-0.673051	0.170687	NA	conserved Plasmodium protein%2C unknown function	protein_coding	1104630	1106130
PF3D7_1234300	-1	-0.867253	-0.696773	0.17048	NA	DNA polymerase epsilon subunit B%2C putative	protein_coding	1435507	1437007
PF3D7_0223300	2.8469	2.94002	3.10836	0.168345	NA	erythrocyte membrane protein 1 (PfEMP1)%2C exon 2	protein_coding	908349	909849
PF3D7_0221000	2.24345	2.44299	2.61029	0.167299	NA	Plasmodium exported protein%2C unknown function	protein_coding	847091	848591
PF3D7_0516500	-1	-0.814164	-0.64819	0.165974	MFS1	major facilitator superfamily domain-containing protein%2C putative	protein_coding	682707	684207
PF3D7_1225100	-1	-0.903484	-0.73916	0.164324	api-IRS	isoleucine--tRNA ligase%2C putative	protein_coding	1017350	1018850
PF3D7_1477100	1.99629	2.29151	2.45475	0.163246	NA	Plasmodium exported protein (hyp6)%2C unknown function	protein_coding	3173405	3174905
PF3D7_1225000	-1	-0.904123	-0.740887	0.163236	NA	conserved Plasmodium protein%2C unknown function	protein_coding	1017348	1018848
PF3D7_1219300	3.41164	3.21123	3.37414	0.162914	VAR	erythrocyte membrane protein 1%2C PfEMP1	protein_coding	773697	775197
PF3D7_1430600	-0.998608	-0.801921	-0.63939	0.162531	NA	endonuclease/exonuclease/phosphatase family protein%2C putative	protein_coding	1206392	1207892
PF3D7_1020200	-1	-0.724625	-0.56282	0.161805	NA	conserved Plasmodium protein%2C unknown function	protein_coding	818491	819991
PF3D7_1240700	2.84575	2.83912	3.00067	0.161547	RIF	rifin%2C pseudogene	pseudogene	1727773	1729273
PF3D7_1254600	2.60701	2.78807	2.94882	0.160749	NA	stevor	protein_coding	2220834	2222334
PF3D7_1254800	2.85193	3.03182	3.19102	0.159202	RIF	rifin	protein_coding	2229240	2230740
PF3D7_1434100	-0.995586	-0.926095	-0.767733	0.158362	NA	queuine tRNA-ribosyltransferase%2C putative	protein_coding	1365574	1367074
PF3D7_1477200	2.01212	2.29709	2.45481	0.157719	NA	Plasmodium exported protein (hyp15)%2C unknown function	protein_coding	3174491	3175991
PF3D7_1479800	2.70248	2.74295	2.89855	0.1556	RIF	rifin	protein_coding	3278499	3279999
PF3D7_0920000	-0.999083	-0.888588	-0.734765	0.153824	ELO3	elongation of fatty acids protein%2C putative	protein_coding	821633	823133
PF3D7_1020300	-1	-0.789996	-0.63707	0.152926	NA	cytoplasmic dynein intermediate chain%2C putative	protein_coding	818636	820136
PF3D7_1100400	2.39169	2.62806	2.78057	0.152514	RIF	rifin	protein_coding	47111	48611
PF3D7_0808800	-0.695277	-0.881239	-0.729103	0.152137	RIF	rifin	protein_coding	449614	451114
PF3D7_1222500	-0.77924	-0.66149	-0.509882	0.151608	DPH6	diphthine--ammonia ligase%2C putative	protein_coding	902747	904247
PF3D7_0928400	-0.999855	-0.858513	-0.707001	0.151513	NA	conserved protein%2C unknown function	protein_coding	1144076	1145576
PF3D7_0221500	2.45452	2.55335	2.70459	0.151241	NA	Pfmc-2TM Maurer's cleft two transmembrane protein%2C pseudogene	pseudogene	863342	864842
PF3D7_0804600	-1	-0.892548	-0.741465	0.151083	NA	tRNA pseudouridine synthase%2C putative	protein_coding	270646	272146
PF3D7_1039600	2.37801	2.62942	2.77777	0.148351	EPF1	exported protein family 1%2C pseudogene	pseudogene	1589145	1590645
PF3D7_1108900	-0.998935	-0.868293	-0.720796	0.147497	NA	tetratricopeptide repeat protein%2C putative	protein_coding	377739	379239
PF3D7_0915800	-1	-0.974827	-0.828608	0.146219	GLTP	glycolipid transfer protein%2C putative	protein_coding	662572	664072
PF3D7_0316100	-1	-0.772191	-0.626126	0.146065	NA	ribosomal protein L27%2C mitochondrial%2C putative	protein_coding	646360	647860
PF3D7_0300800	2.05749	2.38528	2.53069	0.145411	RIF	rifin	protein_coding	63571	65071
PF3D7_1335300	-0.915498	-0.81809	-0.673831	0.14426	RH2b	reticulocyte binding protein 2 homologue b	protein_coding	1438962	1440462
PF3D7_0100800	2.82233	2.93312	3.0773	0.144187	RIF	rifin	protein_coding	58771	60271
PF3D7_0605200	-0.994545	-0.577307	-0.434152	0.143155	NA	acylphosphatase%2C putative	protein_coding	221477	222977
PF3D7_1231900	-1	-0.891208	-0.748333	0.142875	NA	WD repeat-containing protein%2C putative	protein_coding	1320668	1322168
PF3D7_0323900	2.91408	3.07784	3.2202	0.142362	VAR	erythrocyte membrane protein 1 (PfEMP1)%2C exon 2%2C pseudogene	pseudogene	1003767	1005267
PF3D7_0507000	-1	-0.995357	-0.853652	0.141705	NA	conserved protein%2C unknown function	protein_coding	293963	295463
PF3D7_0625700	-0.998821	-0.826554	-0.684895	0.141659	NA	conserved protein%2C unknown function	protein_coding	1042895	1044395
PF3D7_0715700	-0.998847	-0.806129	-0.664542	0.141586	NA	conserved protein%2C unknown function	protein_coding	693094	694594
PF3D7_1252600	-0.993883	-0.9353	-0.793924	0.141376	NA	esterase%2C putative	protein_coding	2146508	2148008
PF3D7_0715300	-1	-0.824227	-0.683424	0.140803	NA	calcium/calmodulin-dependent protein kinase%2C putative	protein_coding	686496	687996
PF3D7_0733000	3.26229	3.19254	3.33306	0.140519	VAR	erythrocyte membrane protein 1%2C PfEMP1	protein_coding	1425734	1427234
PF3D7_1455000	-0.996447	-0.781313	-0.640918	0.140395	PPM3	protein phosphatase PPM3%2C putative	protein_coding	2250159	2251659
PF3D7_0114200	2.19169	2.39925	2.53946	0.140207	EPF3	exported protein family 3	protein_coding	551213	552713
PF3D7_1400300	2.19706	2.46288	2.60299	0.140108	RIF	rifin	protein_coding	11617	13117
PF3D7_1332100	-1	-0.883488	-0.744423	0.139065	NA	conserved protein%2C unknown function	protein_coding	1328490	1329990
PF3D7_0833500	3.27706	3.16735	3.30635	0.139005	VAR	erythrocyte membrane protein 1%2C PfEMP1	protein_coding	1442949	1444449
PF3D7_0403200	-1	-0.767795	-0.628892	0.138903	NA	pre-mRNA splicing factor%2C putative	protein_coding	176782	178282
PF3D7_1108800	-0.998942	-0.887973	-0.749472	0.138501	NA	conserved Plasmodium protein%2C unknown function	protein_coding	376739	378239
PF3D7_1041200	2.17923	2.47369	2.61214	0.13845	RIF	rifin	protein_coding	1638170	1639670
PF3D7_1135200	-1	-0.840731	-0.702806	0.137925	NA	regulator of chromosome condensation%2C putative%2C pseudogene	pseudogene	1379348	1380848
PF3D7_1476600	2.57925	2.73565	2.87346	0.137807	NA	Plasmodium exported protein%2C unknown function	protein_coding	3148878	3150378
PF3D7_0605300	-1	-0.721159	-0.583629	0.13753	ARK1	aurora-related kinase ARK1	protein_coding	221149	222649
PF3D7_1040600	2.65902	2.98694	3.12374	0.136801	RIF	rifin	protein_coding	1618085	1619585
PF3D7_0109000	-0.9705	-0.827939	-0.691335	0.136603	PHIL1	photosensitized INA-labeled protein PHIL1	protein_coding	361216	362716
PF3D7_0421400	2.70371	2.80802	2.94446	0.136442	NA	Plasmodium RNA of unknown function RUF6	ncRNA	978913	980413
PF3D7_1320800	-1	-0.965854	-0.830904	0.13495	NA	dihydrolipoyllysine-residue succinyltransferase component of 2-oxoglutarate dehydrogenase complex	protein_coding	853614	855114
PF3D7_1253800	1.76422	2.08925	2.22354	0.134289	NA	Plasmodium exported protein (PHISTa)%2C unknown function	protein_coding	2195156	2196656
PF3D7_1244400	-1	-0.91307	-0.781363	0.131707	NA	RNA-binding protein%2C putative	protein_coding	1858655	1860155
PF3D7_0936500	-0.942078	-0.771055	-0.639768	0.131287	VAP1	virulence-associated protein 1	protein_coding	1444900	1446400
PF3D7_0936600	-0.942462	-0.748164	-0.616996	0.131168	GEXP5	gametocyte exported protein 5	protein_coding	1444944	1446444
PF3D7_0411700	-1	-0.932563	-0.802173	0.130389	NA	conserved Plasmodium protein%2C unknown function	protein_coding	518601	520101
PF3D7_0306000	-0.905136	-0.790764	-0.661989	0.128775	QCR8	cytochrome b-c1 complex subunit 8%2C putative	protein_coding	286845	288345
PF3D7_0832700	2.33841	2.72539	2.85387	0.128485	NA	Plasmodium exported protein (PHISTa-like)%2C unknown function%2C pseudogene	pseudogene	1407570	1409070
PF3D7_0723300	-1	-0.866089	-0.737915	0.128174	NA	conserved protein%2C unknown function	protein_coding	974584	976084
PF3D7_1330000	-1	-0.907046	-0.779046	0.128	NA	PITH domain-containing protein%2C putative	protein_coding	1270712	1272212
PF3D7_1334900	-0.986383	-0.750831	-0.623034	0.127797	NA	MSP7-like protein%2C fragment%2C pseudogene	pseudogene	1414518	1416018
PF3D7_1240600	3.42697	3.60588	3.73308	0.1272	VAR	erythrocyte membrane protein 1%2C PfEMP1	protein_coding	1718573	1720073
PF3D7_0403100	-1	-0.765444	-0.638357	0.127086	NA	regulator of chromosome condensation%2C putative	protein_coding	176860	178360
PF3D7_0401500	2.17117	2.5744	2.70147	0.127067	NA	stevor%2C pseudogene	pseudogene	88152	89652
PF3D7_1000500	2.85802	2.96889	3.09575	0.126861	RIF	rifin	protein_coding	48884	50384
PF3D7_0509200	-1	-0.958248	-0.831852	0.126396	LRR2	leucine-rich repeat protein	protein_coding	385955	387455
PF3D7_0412100	-1	-0.833576	-0.707415	0.126162	mtRPS12	ribosomal protein S12%2C mitochondrial	protein_coding	541190	542690
PF3D7_0632200	2.8995	3.14052	3.2665	0.125988	RIF	rifin	protein_coding	1342095	1343595
PF3D7_1478300	2.28124	2.76578	2.8917	0.125918	NA	Plasmodium exported protein%2C unknown function%2C pseudogene	pseudogene	3220000	3221500
PF3D7_0732700	2.55007	3.02947	3.155	0.125531	RIF	rifin	protein_coding	1407780	1409280
PF3D7_1254700	2.62755	2.80085	2.92535	0.124494	RIF	rifin	protein_coding	2225701	2227201
PF3D7_0402000	-0.677051	-0.934546	-0.811822	0.122723	NA	Plasmodium exported protein (PHISTa)%2C unknown function	protein_coding	116453	117953
PF3D7_0929300	-0.997964	-0.792157	-0.669989	0.122169	NA	conserved Plasmodium protein%2C unknown function	protein_coding	1170131	1171631
PF3D7_1022600	-0.988274	-0.869951	-0.748089	0.121863	Kelch10	kelch protein K10	protein_coding	947396	948896
PF3D7_0400800	2.62889	2.75504	2.87667	0.121629	NA	stevor	protein_coding	67073	68573
PF3D7_0422000	-0.931773	-0.824274	-0.703035	0.121239	NA	steroid dehydrogenase%2C putative	protein_coding	996885	998385
PF3D7_0402600	2.6361	2.67037	2.79117	0.120803	NA	stevor	protein_coding	159814	161314
PF3D7_1020500	-1	-0.911387	-0.791828	0.119558	NA	ribosomal silencing factor RsfS%2C putative	protein_coding	824329	825829
PF3D7_1354800	-0.999902	-0.84001	-0.720609	0.119401	MCA1	metacaspase-1	protein_coding	2182914	2184414
PF3D7_0101000	2.48085	2.87959	2.99851	0.118913	RIF	rifin	protein_coding	66489	67989
PF3D7_0500300	2.40031	2.80755	2.92644	0.118893	RIF	rifin%2C pseudogene	pseudogene	30463	31963
PF3D7_1463100	-0.9898	-0.984608	-0.865799	0.118809	NA	conserved Plasmodium protein%2C unknown function%2C pseudogene	pseudogene	2568807	2570307
PF3D7_0937800	3.29178	3.18413	3.30257	0.118444	VAR	erythrocyte membrane protein 1%2C PfEMP1	protein_coding	1502836	1504336
PF3D7_0210000	-1	-0.875709	-0.758121	0.117588	Sec61-gamma	secretory complex protein 61 gamma subunit	protein_coding	408982	410482
PF3D7_1421700	-1	-0.942763	-0.826115	0.116648	NA	non-coding RNA	ncRNA	887620	889120
PF3D7_0205500	-0.999644	-0.864037	-0.747592	0.116445	NA	DNA-directed RNA polymerase II 16 kDa subunit%2C putative	protein_coding	225938	227438
PF3D7_1463200	-0.9898	-0.984608	-0.868573	0.116035	RFC3	replication factor C subunit 3%2C putative	protein_coding	2568895	2570395
PF3D7_0906300	-1	-0.978248	-0.862468	0.11578	NA	Maf-like protein%2C putative	protein_coding	308886	310386
PF3D7_0401000	2.74275	2.79236	2.9081	0.115743	RIF	rifin	protein_coding	73840	75340
PF3D7_0402500	2.85244	2.79681	2.91193	0.115119	RIF	rifin%2C pseudogene	pseudogene	154876	156376
PF3D7_0906200	-1	-0.965515	-0.85137	0.114146	NA	conserved Plasmodium protein%2C unknown function	protein_coding	309022	310522
PF3D7_0412600	2.9016	2.98361	3.09772	0.114109	RIF	rifin%2C pseudogene	pseudogene	560138	561638
PF3D7_0911400	-1	-0.875547	-0.761634	0.113912	NA	conserved Plasmodium protein%2C unknown function	protein_coding	525748	527248
PF3D7_1451500	-1	-0.974993	-0.861123	0.11387	NA	pre-mRNA-splicing factor CWF18%2C putative	protein_coding	2113960	2115460
PF3D7_1206800	-1	-0.944836	-0.831031	0.113805	NA	conserved Plasmodium protein%2C unknown function	protein_coding	307164	308664
PF3D7_0625100	-0.99893	-0.962216	-0.848793	0.113423	SMS2	sphingomyelin synthase 2%2C putative	protein_coding	1022014	1023514
PF3D7_0221300	2.60767	2.74749	2.86075	0.113266	NA	Plasmodium exported protein%2C unknown function%2C pseudogene	pseudogene	858175	859675
PF3D7_1039900	0.446035	0.67101	0.784089	0.113079	EPF4	exported protein family 4	protein_coding	1595486	1596986
PF3D7_0915900	-1	-0.911992	-0.799154	0.112837	NA	conserved Plasmodium protein%2C unknown function	protein_coding	663951	665451
PF3D7_0210500	-1	-0.950598	-0.837805	0.112794	NA	conserved Plasmodium protein%2C unknown function	protein_coding	426160	427660
PF3D7_1436700	-0.991967	-0.83362	-0.720941	0.112678	NA	conserved protein%2C unknown function	protein_coding	1498033	1499533
PF3D7_0711600	1.2872	1.49432	1.6068	0.112484	NA	Plasmodium RNA of unknown function RUF6	ncRNA	507473	508973
PF3D7_1358800	-1	-0.981262	-0.868943	0.112319	RPS15	40S ribosomal protein S15	protein_coding	2328516	2330016
PF3D7_0901600	2.18902	2.4669	2.57843	0.11153	NA	stevor	protein_coding	76860	78360
PF3D7_0407500	-1	-0.999495	-0.888052	0.111443	NA	mitochondrial carrier protein%2C putative	protein_coding	368884	370384
PF3D7_0913700	-1	-0.817716	-0.706393	0.111322	NA	conserved protein%2C unknown function	protein_coding	588181	589681
PF3D7_1245800	-0.995968	-0.763413	-0.652119	0.111295	EpsL	epsin-like protein%2C putative	protein_coding	1907148	1908648
PF3D7_1006300	-1	-0.995381	-0.884549	0.110832	NA	conserved Plasmodium protein%2C unknown function	protein_coding	266336	267836
PF3D7_0632000	2.80947	3.06204	3.17281	0.110769	RIF	rifin	protein_coding	1335145	1336645
PF3D7_0222900	2.20418	2.7559	2.86576	0.109854	VAR	erythrocyte membrane protein 1 (PfEMP1)%2C exon 2%2C pseudogene	pseudogene	900493	901993
PF3D7_0712400	2.77842	2.94317	3.05294	0.109766	VAR	erythrocyte membrane protein 1%2C PfEMP1	protein_coding	558578	560078
PF3D7_1020400	-1	-0.924599	-0.81533	0.109269	RCM1	rRNA (cytosine-C(5))-methyltransferase%2C putative	protein_coding	824401	825901
PF3D7_1463800	-0.998548	-0.828156	-0.719373	0.108783	NA	ribosomal protein S6%2C mitochondrial%2C putative	protein_coding	2583129	2584629
PF3D7_0622300	-1	-0.850673	-0.742131	0.108542	NA	vacuolar transporter chaperone%2C putative	protein_coding	906609	908109
PF3D7_0631500	1.32418	1.95909	2.0674	0.108314	EPF3	exported protein family 3	protein_coding	1321594	1323094
PF3D7_0914000	-1	-0.930555	-0.822316	0.108239	NA	pseudouridylate synthase%2C putative	protein_coding	596574	598074
PF3D7_0913900	-1	-0.930555	-0.822316	0.108239	RRSapi	arginine--tRNA ligase%2C putative	protein_coding	596774	598274
PF3D7_1467300	-0.986555	-0.902679	-0.794449	0.10823	DXR	1-deoxy-D-xylulose 5-phosphate reductoisomerase	protein_coding	2749163	2750663
PF3D7_1039400	1.19963	0.998853	1.10683	0.10798	NA	erythrocyte membrane protein 1 (PfEMP1)%2C pseudogene	pseudogene	1587998	1589498
PF3D7_0533100	2.44584	2.59323	2.70106	0.107824	VAR1CSA	erythrocyte membrane protein 1 (PfEMP1)%2C pseudogene	pseudogene	1332469	1333969
PF3D7_0507900	-1	-0.948243	-0.840482	0.107761	NA	conserved Plasmodium protein%2C unknown function	protein_coding	326655	328155
PF3D7_0512200	-0.997452	-0.845668	-0.738049	0.107619	GS	glutathione synthetase	protein_coding	531777	533277
PF3D7_0110500	-0.98165	-0.714161	-0.606593	0.107568	BDP3	bromodomain protein 3%2C putative	protein_coding	395579	397079
PF3D7_0612500	-0.875386	-0.796971	-0.689784	0.107188	NA	conserved Plasmodium protein%2C unknown function	protein_coding	522165	523665
PF3D7_0820000	-0.989616	-0.942351	-0.835167	0.107184	SRCAP	Snf2-related CBP activator%2C putative	protein_coding	908128	909628
PF3D7_0532800	3.05181	3.09409	3.20121	0.107113	NA	stevor%2C pseudogene	pseudogene	1324527	1326027
PF3D7_1319900	-1	-1	-0.893166	0.106834	NA	conserved Plasmodium protein%2C unknown function	protein_coding	826047	827547
PF3D7_1344100	-1	-0.970962	-0.864307	0.106655	NA	TLD domain-containing protein%2C putative	protein_coding	1762081	1763581
PF3D7_1332000	-0.976788	-0.924046	-0.817541	0.106505	SYN5	syntaxin%2C Qa-SNARE family	protein_coding	1328134	1329634
PF3D7_0407400	-1	-0.994279	-0.888052	0.106226	NA	conserved Plasmodium protein%2C unknown function	protein_coding	368241	369741
PF3D7_0203700	-1	-0.877904	-0.771963	0.105941	MAK16	protein MAK16%2C putative	protein_coding	170267	171767
PF3D7_1329900	-1	-0.949415	-0.843521	0.105894	NA	conserved Plasmodium protein%2C unknown function	protein_coding	1268177	1269677
PF3D7_1239900	-0.991364	-0.769217	-0.663731	0.105486	VPS16	vacuolar protein sorting-associated protein 16%2C putative	protein_coding	1681607	1683107
PF3D7_0632700	0.413427	0.356173	0.461123	0.10495	RIF	rifin	protein_coding	1370500	1372000
PF3D7_1221400	-0.957472	-0.965555	-0.860796	0.104759	IMC1h	inner membrane complex protein 1h%2C putative	protein_coding	855816	857316
PF3D7_0424300	-1	-0.835253	-0.731187	0.104066	EBA165	erythrocyte binding antigen-165%2C pseudogene	pseudogene	1092137	1093637
PF3D7_1240000	-0.991364	-0.764044	-0.660411	0.103633	NA	3-hydroxyisobutyryl-CoA hydrolase%2C putative	protein_coding	1681612	1683112
PF3D7_0829300	-1	-0.89933	-0.796591	0.102739	LSM8	U6 snRNA-associated Sm-like protein LSm8%2C putative	protein_coding	1254815	1256315
PF3D7_1100900	2.43204	2.65528	2.75782	0.102545	EPF1	exported protein family 1%2C pseudogene	pseudogene	61269	62769
PF3D7_0813700	-1	-0.890413	-0.787872	0.102541	ABCF1	ABC transporter F family member 1	protein_coding	675200	676700
PF3D7_0628600	-0.941338	-0.745131	-0.642912	0.102218	NA	DNA methyltransferase 1-associated protein 1%2C putative	protein_coding	1181881	1183381
PF3D7_1461000	-1	-0.834672	-0.732507	0.102165	NA	conserved Plasmodium protein%2C unknown function	protein_coding	2481285	2482785
PF3D7_0732900	2.73223	3.20031	3.30242	0.10211	RIF	rifin	protein_coding	1413433	1414933
PF3D7_1358700	-1	-0.969852	-0.867793	0.102059	YOP1L	YOP1-like protein%2C putative	protein_coding	2327823	2329323
PF3D7_0614900	-0.992982	-0.903023	-0.801197	0.101826	NA	conserved Plasmodium membrane protein%2C unknown function	protein_coding	616588	618088
PF3D7_0324900	3.24151	3.18661	3.28726	0.100649	VAR	erythrocyte membrane protein 1%2C PfEMP1	protein_coding	1037754	1039254
PF3D7_0922500	-1	-0.969152	-0.869115	0.100038	PGK	phosphoglycerate kinase	protein_coding	911486	912986
PF3D7_1253700	2.54221	2.74239	2.84186	0.0994693	RIF	rifin	protein_coding	2191270	2192770
PF3D7_0808200	-0.958367	-0.847008	-0.747903	0.0991054	PMX	plasmepsin X	protein_coding	418566	420066
PF3D7_0832900	2.55295	2.68003	2.77904	0.099007	NA	stevor	protein_coding	1413282	1414782
PF3D7_0405300	-0.995652	-0.848257	-0.749426	0.0988318	LISP2	liver specific protein 2%2C putative	protein_coding	287797	289297
PF3D7_0216800	-0.938937	-0.607714	-0.509129	0.0985853	NA	TMEM121 domain-containing protein%2C putative	protein_coding	699064	700564
PF3D7_1035000	-1	-0.953925	-0.855865	0.0980607	NA	U2 snRNA/tRNA pseudouridine synthase%2C putative	protein_coding	1389534	1391034
PF3D7_1466000	-0.999979	-0.991086	-0.89308	0.0980059	NA	conserved protein%2C unknown function	protein_coding	2687803	2689303
PF3D7_1121200	-0.988644	-0.57521	-0.477651	0.0975583	NA	conserved protein%2C unknown function	protein_coding	800965	802465
PF3D7_0628000	-1	-0.997658	-0.900266	0.0973917	PTPS	6-pyruvoyltetrahydropterin synthase	protein_coding	1120526	1122026
PF3D7_0731600	-1	-0.981451	-0.884215	0.0972362	ACS5	acyl-CoA synthetase	protein_coding	1365406	1366906
PF3D7_0901500	2.77918	2.80771	2.9043	0.0965877	RIF	rifin	protein_coding	73408	74908
PF3D7_0508200	-0.982633	-0.977265	-0.880806	0.0964584	NA	ceramide synthase CERS1%2C putative	protein_coding	339621	341121
PF3D7_0508300	-0.982633	-0.977265	-0.880806	0.0964584	TPT	triose phosphate transporter	protein_coding	339651	341151
PF3D7_1432200	-0.999959	-0.850172	-0.753797	0.096375	NA	conserved Plasmodium protein%2C unknown function	protein_coding	1262520	1264020
PF3D7_1414500	-1	-0.96289	-0.866524	0.0963656	ABCk2	atypical protein kinase%2C ABC-1 family%2C putative	protein_coding	589415	590915
PF3D7_1414600	-1	-0.96289	-0.866524	0.0963656	Pgt1	mRNA-capping enzyme subunit alpha	protein_coding	589602	591102
PF3D7_1252500	-0.993842	-0.938621	-0.842471	0.09615	NA	Plasmodium exported protein%2C unknown function	protein_coding	2146750	2148250
PF3D7_0929400	-0.978183	-0.858902	-0.762941	0.0959617	RhopH2	high molecular weight rhoptry protein 2	protein_coding	1172578	1174078
PF3D7_0425700	0.375306	0.489412	0.585223	0.0958102	RIF	rifin	protein_coding	1153133	1154633
PF3D7_1034600	-1	-0.677007	-0.581254	0.0957531	IF3b	translation initiation factor IF-3%2C putative	protein_coding	1377478	1378978
PF3D7_1012800	-1	-0.931242	-0.835663	0.0955793	NA	conserved Plasmodium protein%2C unknown function	protein_coding	491013	492513
PF3D7_1350000	-1	-0.993241	-0.897718	0.0955229	NA	conserved Plasmodium protein%2C unknown function	protein_coding	2004874	2006374
PF3D7_0828100	-1	-0.699884	-0.604847	0.0950363	NA	conserved Plasmodium protein%2C unknown function	protein_coding	1215295	1216795
PF3D7_0201000	2.82422	2.91256	3.0068	0.0942383	RIF	rifin	protein_coding	57921	59421
PF3D7_0101900	2.71997	2.8246	2.91789	0.0932872	RIF	rifin	protein_coding	90920	92420
PF3D7_0936100	-0.9781	-1	-0.906897	0.0931033	ETRAMP9	early transcribed membrane protein	protein_coding	1431390	1432890
PF3D7_0114600	2.3148	2.59796	2.69101	0.0930565	NA	stevor%2C pseudogene	pseudogene	561034	562534
PF3D7_0614800	-0.992982	-0.894777	-0.802653	0.0921241	NTHL1	endonuclease III-like protein 1%2C putative	protein_coding	616543	618043
PF3D7_1221300	-0.891331	-0.978178	-0.886434	0.0917439	NA	EF hand domain-containing protein%2C putative	protein_coding	855007	856507
PF3D7_1040900	2.74654	2.96413	3.05544	0.0913099	RIF	rifin	protein_coding	1627913	1629413
PF3D7_0500900	-0.99167	-0.820763	-0.7295	0.0912628	FIKK5	serine/threonine protein kinase%2C FIKK family	protein_coding	52076	53576
PF3D7_0316000	-1	-0.978961	-0.887793	0.0911679	MA	microneme associated antigen	protein_coding	647248	648748
PF3D7_0732600	2.86234	3.14245	3.23278	0.0903326	NA	Plasmodium exported protein%2C unknown function%2C fragment	protein_coding	1405852	1407352
PF3D7_1001100	-0.999187	-0.982146	-0.891912	0.0902341	ACBP1	acyl-CoA binding protein%2C isoform 1%2C ACBP1	protein_coding	69102	70602
PF3D7_0829200	-1	-0.967529	-0.878017	0.0895116	PHB1	prohibitin 1	protein_coding	1253053	1254553
PF3D7_1344400	-0.966421	-0.864043	-0.774551	0.0894919	NA	conserved Plasmodium protein%2C unknown function	protein_coding	1786909	1788409
PF3D7_1017300	-0.979821	-0.926089	-0.83686	0.0892293	GRASP	golgi re-assembly stacking protein 2	protein_coding	696287	697787
PF3D7_1446700	-1	-0.926743	-0.837545	0.0891983	AKIT4	apicomplexan kinetochore protein 4%2C putative	protein_coding	1921530	1923030
PF3D7_1360300	-1	-0.722463	-0.633484	0.0889797	NA	conserved Plasmodium protein%2C unknown function	protein_coding	2410249	2411749
PF3D7_1236700	-1	-0.789309	-0.700463	0.0888456	NA	S-adenosyl-methyltransferase%2C putative	protein_coding	1531143	1532643
PF3D7_1334800	-1	-0.92601	-0.837181	0.0888289	MSRP2	MSP7-like protein	protein_coding	1413447	1414947
PF3D7_1335100	-1	-0.999987	-0.911589	0.0883981	MSP7	merozoite surface protein 7	protein_coding	1421052	1422552
PF3D7_0718100	-1	-1	-0.911683	0.0883173	EST	exported serine/threonine protein kinase	protein_coding	804684	806184
PF3D7_0407300	-1	-0.794629	-0.706634	0.0879945	NA	transcription factor%2C putative	protein_coding	364915	366415
PF3D7_0533000	2.47498	2.71934	2.80723	0.0878902	RIF	rifin%2C pseudogene	pseudogene	1328554	1330054
PF3D7_0833000	2.98079	3.17279	3.26048	0.0876962	RIF	rifin	protein_coding	1416437	1417937
PF3D7_0100500	-0.289662	-0.0184979	0.0687682	0.0872662	NA	erythrocyte membrane protein 1 (PfEMP1)%2C exon 1%2C pseudogene	pseudogene	52780	54280
PF3D7_0919400	-0.925736	-0.899127	-0.812011	0.0871167	PDI-Trans	protein disulfide-isomerase PDI-Trans	protein_coding	794264	795764
PF3D7_0909900	-0.996562	-0.881823	-0.794888	0.0869346	NA	helicase SKI2W%2C putative	protein_coding	446301	447801
PF3D7_1370500	-0.928384	-0.892658	-0.805813	0.0868454	NA	non-coding RNA	ncRNA	2793236	2794736
PF3D7_0811500	-1	-0.979794	-0.89321	0.0865834	CARM1	histone-arginine methyltransferase CARM1%2C putative	protein_coding	578006	579506
PF3D7_0600100	1.22038	0.577294	0.663774	0.0864803	VAR	erythrocyte membrane protein 1 (PfEMP1)%2C pseudogene	pseudogene	932	2432
PF3D7_1436800	-1	-0.882215	-0.795903	0.0863112	ClpR	ATP-dependent Clp protease proteolytic subunit	protein_coding	1499402	1500902
PF3D7_1230000	-1	-0.832731	-0.746616	0.0861154	NA	TBC domain-containing protein%2C putative	protein_coding	1232351	1233851
PF3D7_0720300	-0.998201	-0.921388	-0.835614	0.0857737	NA	conserved Plasmodium protein%2C unknown function	protein_coding	880363	881863
PF3D7_0415000	-1	-0.955103	-0.869621	0.085482	GET3	ATPase GET3	protein_coding	669284	670784
PF3D7_0831300	-1	-0.973221	-0.888601	0.0846202	GEXP13	Plasmodium exported protein%2C unknown function	protein_coding	1336790	1338290
PF3D7_0500500	2.63984	2.72773	2.81173	0.0840041	RIF	rifin	protein_coding	37064	38564
PF3D7_1363300	-1	-0.78432	-0.70043	0.0838899	NA	50S ribosomal protein L9%2C mitochondrial%2C putative	protein_coding	2541179	2542679
PF3D7_1117500	-1	-0.773396	-0.689662	0.0837341	TyrRSapi	tyrosine--tRNA ligase	protein_coding	667477	668977
PF3D7_0101500	2.71993	2.85579	2.93952	0.0837287	VAR	erythrocyte membrane protein 1 (PfEMP1)%2C exon 2%2C pseudogene	pseudogene	77240	78740
PF3D7_0808500	-0.851249	-0.762816	-0.67925	0.0835656	NA	Plasmodium RNA of unknown function RUF6	ncRNA	427135	428635
PF3D7_1455100	-1	-0.880389	-0.796894	0.0834944	PTP1	protein tyrosine phosphatase%2C putative	protein_coding	2251478	2252978
PF3D7_1101100	2.70401	2.8803	2.96352	0.0832203	RIF	rifin	protein_coding	67465	68965
PF3D7_0631600	0.711626	1.36001	1.44312	0.0831037	EPF4	exported protein family 4	protein_coding	1322293	1323793
PF3D7_1360400	-1	-0.68139	-0.599009	0.0823808	NA	conserved Plasmodium protein%2C unknown function	protein_coding	2410191	2411691
PF3D7_0400100	3.3321	3.24392	3.32606	0.0821347	VAR	erythrocyte membrane protein 1%2C PfEMP1	protein_coding	27705	29205
PF3D7_1121100	-0.982455	-0.690143	-0.608291	0.0818528	NA	conserved protein%2C unknown function	protein_coding	800024	801524
PF3D7_0317800	-0.992557	-0.718554	-0.636769	0.0817847	NA	26S proteasome non-ATPase regulatory subunit 9%2C putative	protein_coding	738519	740019
PF3D7_1335900	-0.969058	-0.939564	-0.857886	0.0816785	TRAP	thrombospondin-related anonymous protein	protein_coding	1466119	1467619
PF3D7_0316500	-1	-0.817519	-0.735859	0.0816599	NUF2	kinetochore protein NUF2%2C putative	protein_coding	664768	666268
PF3D7_1237000	-0.998951	-0.987807	-0.906182	0.0816249	UBA2	SUMO-activating enzyme subunit 2	protein_coding	1536453	1537953
PF3D7_1367900	-1	-0.986801	-0.905315	0.081486	NA	conserved Plasmodium protein%2C unknown function	protein_coding	2705498	2706998
PF3D7_1040000	2.55581	2.84432	2.92578	0.0814605	RIF	rifin	protein_coding	1598899	1600399
PF3D7_0613900	-1	-0.762511	-0.681236	0.0812749	MyoE	myosin E%2C putative	protein_coding	586089	587589
PF3D7_0728200	-0.999651	-0.807544	-0.726742	0.0808026	ALP3	actin-like protein%2C putative	protein_coding	1210208	1211708
PF3D7_1349100	-1	-0.70832	-0.627613	0.0807066	NA	nucleoside diphosphate hydrolase%2C putative	protein_coding	1970578	1972078
PF3D7_0809500	-1	-0.74489	-0.665271	0.0796194	NA	histone acetyltransferase subunit NuA4%2C putative	protein_coding	478442	479942
PF3D7_1247600	-1	-0.931332	-0.851763	0.0795693	NA	uroporphyrinogen-III synthase%2C putative	protein_coding	1963758	1965258
PF3D7_0728100	-0.999651	-0.745209	-0.665763	0.079446	NA	anaphase-promoting complex subunit 1%2C putative	protein_coding	1209948	1211448
PF3D7_1129600	-1	-0.980624	-0.901487	0.0791366	NA	phosphatidylinositol-4-phosphate 5-kinase%2C putative	protein_coding	1143743	1145243
PF3D7_0407100	-0.999339	-0.924529	-0.845668	0.0788615	NA	methyltransferase%2C putative	protein_coding	360973	362473
PF3D7_1031600	-0.962644	-0.873351	-0.79481	0.078541	GEXP15	protein GEXP15	protein_coding	1273938	1275438
PF3D7_1219800	-1	-0.851752	-0.773755	0.0779972	NA	conserved Plasmodium protein%2C unknown function	protein_coding	794156	795656
PF3D7_0404800	-1	-0.969652	-0.892137	0.0775153	NA	sporozoite-specific protein S10%2C putative	protein_coding	266003	267503
PF3D7_0901400	2.67248	2.79325	2.87063	0.0773832	RIF	rifin	protein_coding	69520	71020
PF3D7_0404700	-0.668922	-0.927129	-0.849754	0.0773755	DPAP3	dipeptidyl aminopeptidase 3	protein_coding	263282	264782
PF3D7_1236800	-1	-0.794524	-0.717369	0.0771549	ICMT	protein-S-isoprenylcysteine O-methyltransferase	protein_coding	1530957	1532457
PF3D7_0711700	3.3518	3.36935	3.44639	0.0770487	VAR	erythrocyte membrane protein 1%2C PfEMP1	protein_coding	518925	520425
PF3D7_0722600	-1	-0.840409	-0.76343	0.076979	UTP7	U3 small nucleolar RNA-associated protein 7%2C putative	protein_coding	960840	962340
PF3D7_0917300	-1	-0.904056	-0.827167	0.0768888	NA	conserved protein%2C unknown function	protein_coding	717086	718586
PF3D7_1249900	-1	-0.666148	-0.58955	0.0765982	KsgA2	ribosomal RNA small subunit methyltransferase A2%2C putative	protein_coding	2043222	2044722
PF3D7_0806200	-0.996052	-0.791982	-0.7154	0.0765826	DPY19	Dpy-19-like C-mannosyltransferase	protein_coding	332167	333667
PF3D7_1125000	-0.957847	-0.796125	-0.719573	0.0765519	NA	conserved protein%2C unknown function	protein_coding	985329	986829
PF3D7_1125100	-0.957847	-0.78815	-0.712017	0.0761332	ICAP2	ATP synthase F0 subunit b-like protein%2C putative	protein_coding	985111	986611
PF3D7_0506000	-0.999142	-0.71152	-0.635624	0.0758956	NA	conserved Plasmodium protein%2C unknown function	protein_coding	255062	256562
PF3D7_1025900	-0.970825	-0.734577	-0.658744	0.0758329	NA	conserved protein%2C unknown function	protein_coding	1097506	1099006
PF3D7_1411000	-1	-0.840321	-0.764659	0.075662	NA	conserved Plasmodium protein%2C unknown function	protein_coding	439205	440705
PF3D7_1323900	-0.990874	-0.812765	-0.737282	0.0754828	NA	protein BCP1%2C putative	protein_coding	988179	989679
PF3D7_1112700	-0.993303	-0.60529	-0.52981	0.0754797	NA	conserved Plasmodium protein%2C unknown function	protein_coding	480829	482329
PF3D7_1309200	-1	-0.911898	-0.836543	0.0753544	PPM6	protein phosphatase PPM6%2C putative	protein_coding	422935	424435
PF3D7_0812800	-0.834452	-0.836676	-0.761328	0.0753485	NA	zinc finger protein%2C putative	protein_coding	635255	636755
PF3D7_1240400	2.81107	2.92349	2.99874	0.0752444	VAR	erythrocyte membrane protein 1%2C PfEMP1	protein_coding	1703273	1704773
PF3D7_0213300	-0.999051	-0.9674	-0.892265	0.0751351	NA	conserved protein%2C unknown function	protein_coding	541594	543094
PF3D7_1036300	2.7051	2.76734	2.84164	0.0743011	DBLMSP2	duffy binding-like merozoite surface protein 2	protein_coding	1431497	1432997
PF3D7_1204700	-1	-0.876698	-0.802491	0.0742077	NA	conserved protein%2C unknown function	protein_coding	213214	214714
PF3D7_0711800	2.56087	2.65162	2.72582	0.0741992	NA	Plasmodium RNA of unknown function RUF6	ncRNA	522146	523646
PF3D7_0204800	-0.962753	-0.699027	-0.624943	0.0740843	NA	3'-5' exonuclease%2C putative	protein_coding	210529	212029
PF3D7_1358000	-1	-0.983434	-0.90969	0.0737441	NA	patatin-like phospholipase%2C putative	protein_coding	2304576	2306076
PF3D7_1217900	-1	-0.891914	-0.818246	0.0736682	NA	PPPDE peptidase domain-containing protein%2C putative	protein_coding	699201	700701
PF3D7_0525500	-1	-0.847335	-0.774314	0.0730215	NA	WD repeat-containing protein%2C putative	protein_coding	1065203	1066703
PF3D7_0722300	-0.986541	-0.78277	-0.709796	0.0729736	NA	ubiquitin carboxyl-terminal hydrolase%2C putative	protein_coding	953332	954832
PF3D7_1347900	-1	-0.859501	-0.786608	0.0728928	NA	conserved Plasmodium protein%2C unknown function	protein_coding	1919022	1920522
PF3D7_1254300	2.49068	2.94605	3.01879	0.0727377	NA	stevor	protein_coding	2210542	2212042
PF3D7_1142300	-0.997705	-0.88059	-0.808037	0.0725528	NA	conserved Plasmodium membrane protein%2C unknown function	protein_coding	1693888	1695388
PF3D7_1202500	-1	-0.902098	-0.829795	0.0723025	TGS1	trimethylguanosine synthase%2C putative	protein_coding	147530	149030
PF3D7_0419700	-0.999891	-0.842223	-0.770145	0.0720777	Pf34	apical merozoite protein	protein_coding	871599	873099
PF3D7_1424300	-0.998936	-0.903302	-0.83127	0.0720323	NA	small nucleolar RNA snoR26	snoRNA	974836	976336
PF3D7_0933300	-0.967382	-0.704382	-0.632542	0.0718401	NA	conserved Plasmodium protein%2C unknown function	protein_coding	1318901	1320401
PF3D7_1040500	2.67556	2.91925	2.99094	0.071693	RIF	rifin	protein_coding	1614803	1616303
PF3D7_1221900	-0.999075	-1	-0.928448	0.071552	NA	conserved Plasmodium membrane protein%2C unknown function	protein_coding	875747	877247
PF3D7_1110600	-0.97926	-0.97102	-0.899644	0.0713762	NA	ribosomal protein L11%2C mitochondrial%2C putative	protein_coding	427301	428801
PF3D7_1434000	-0.995586	-0.901967	-0.83068	0.0712873	CAF16	CCR4-associated factor 16%2C putative	protein_coding	1365864	1367364
PF3D7_1232300	-0.969714	-0.99156	-0.920346	0.0712146	NA	cytochrome b5%2C putative	protein_coding	1334578	1336078
PF3D7_1241300	-1	-0.860903	-0.789804	0.0710996	NA	ribosome-binding factor A%2C putative	protein_coding	1759113	1760613
PF3D7_1219200	2.01427	2.23747	2.30857	0.0710955	RIF	rifin%2C pseudogene	pseudogene	763447	764947
PF3D7_1218200	-1	-0.892405	-0.82156	0.0708454	NA	symplekin domain-containing protein%2C putative	protein_coding	715218	716718
PF3D7_1120900	-1	-0.970261	-0.899562	0.070699	HSBP	heat shock factor-binding protein 1	protein_coding	789266	790766
PF3D7_1401050	2.87734	2.90589	2.97652	0.070627	NA	erythrocyte membrane protein 1 (PfEMP1)%2C exon 2%2C pseudogene	pseudogene	38080	39580
PF3D7_1214500	-0.963349	-0.71372	-0.643749	0.0699701	NA	conserved Plasmodium protein%2C unknown function	protein_coding	610271	611771
PF3D7_0324700	1.94606	2.07603	2.14585	0.0698238	VAR	erythrocyte membrane protein 1 (PfEMP1)%2C exon 2%2C pseudogene	pseudogene	1023029	1024529
PF3D7_0707700	-1	-0.965899	-0.89633	0.0695684	NA	E3 ubiquitin-protein ligase%2C putative	protein_coding	355173	356673
PF3D7_1005400	-0.993635	-0.865759	-0.796241	0.0695179	NA	conserved Plasmodium protein%2C unknown function	protein_coding	235245	236745
PF3D7_1442600	-0.917867	-0.958312	-0.888805	0.069507	TREP	TRAP-like protein	protein_coding	1729086	1730586
PF3D7_0724100	-1	-0.991676	-0.922235	0.069441	NA	conserved Plasmodium protein%2C unknown function	protein_coding	1016583	1018083
PF3D7_0520000	-0.998681	-0.862436	-0.793011	0.0694248	RPS9	40S ribosomal protein S9%2C putative	protein_coding	827276	828776
PF3D7_1401100	-1	-0.95199	-0.882649	0.0693415	NA	DnaJ protein%2C putative	protein_coding	43236	44736
PF3D7_0204600	-1	-0.827974	-0.758941	0.0690322	NA	5'-3' exonuclease%2C putative	protein_coding	203954	205454
PF3D7_0620100	-0.971233	-0.770182	-0.70128	0.0689016	ATPTG12	ATP synthase-associated protein%2C putative	protein_coding	844161	845661
PF3D7_0722500	-1	-0.929482	-0.860815	0.0686671	CWC15	pre-mRNA-splicing factor CWC15%2C putative	protein_coding	957825	959325
PF3D7_0203100	-0.978774	-0.605556	-0.537104	0.0684521	NA	protein kinase%2C putative	protein_coding	156796	158296
PF3D7_1239500	-1	-0.74224	-0.673952	0.0682879	GyrB	DNA gyrase subunit B	protein_coding	1647421	1648921
PF3D7_1143000	-1	-0.821012	-0.752829	0.0681835	NA	alpha/beta hydrolase%2C putative	protein_coding	1716414	1717914
PF3D7_0709200	-1	-0.524717	-0.45662	0.0680975	GLP3	glutaredoxin-like protein	protein_coding	412661	414161
PF3D7_1142200	-0.997705	-0.884624	-0.816653	0.0679703	NA	vacuolar protein sorting-associated protein IST1-like%2C putative	protein_coding	1693845	1695345
PF3D7_1426300	-0.943615	-0.848925	-0.781027	0.0678978	NA	dynein intermediate chain%2C putative	protein_coding	1025265	1026765
PF3D7_0937400	2.4435	2.59953	2.66736	0.0678349	RIF	rifin	protein_coding	1476525	1478025
PF3D7_1422400	-1	-0.975848	-0.908092	0.0677557	NA	nucleolar RNA-associated protein%2C putative	protein_coding	898928	900428
PF3D7_1143900	-0.995772	-0.846135	-0.778609	0.0675265	NA	ATP-dependent (S)-NAD(P)H-hydrate dehydratase%2C putative	protein_coding	1752916	1754416
PF3D7_1429900	-0.99773	-0.92546	-0.858157	0.0673032	WRN	ADP-dependent DNA helicase RecQ	protein_coding	1175021	1176521
PF3D7_0723000	-1	-0.915669	-0.848424	0.0672449	NA	tRNAHis guanylyltransferase%2C putative	protein_coding	969523	971023
PF3D7_1211500	-0.995383	-0.950615	-0.883531	0.0670841	mtRPS18	ribosomal protein S18%2C mitochondrial	protein_coding	509074	510574
PF3D7_1211600	-0.995383	-0.950615	-0.883531	0.0670841	LSD1	lysine-specific histone demethylase 1%2C putative	protein_coding	509275	510775
PF3D7_0509900	-1	-0.933512	-0.866438	0.0670735	NA	NSE4 domain-containing protein%2C putative	protein_coding	414971	416471
PF3D7_1112600	-0.995473	-0.669567	-0.602562	0.0670046	NA	ATPase%2C putative	protein_coding	480914	482414
PF3D7_0808600	-0.998921	-0.975912	-0.908922	0.0669899	VAR	erythrocyte membrane protein 1%2C PfEMP1	protein_coding	429404	430904
PF3D7_0420200	-1	-0.859303	-0.792336	0.0669665	ACPS	holo-[acyl-carrier-protein] synthase%2C putative	protein_coding	908408	909908
PF3D7_1443700	-1	-0.993636	-0.926724	0.0669122	DPCK	dephospho-CoA kinase	protein_coding	1793282	1794782
PF3D7_0915700	-1	-0.885811	-0.819127	0.0666838	ApiCOX30	cytochrome c oxidase subunit ApiCOX30%2C putative	protein_coding	662366	663866
PF3D7_0413100	3.21086	3.03262	3.09921	0.0665894	VAR	erythrocyte membrane protein 1%2C PfEMP1	protein_coding	599349	600849
PF3D7_0316400	-1	-0.985726	-0.91916	0.0665657	NA	CS domain-containing protein%2C putative	protein_coding	665190	666690
PF3D7_0115100	0.0215616	0.41805	0.484567	0.0665165	NA	Plasmodium exported protein (PHISTa)%2C unknown function	protein_coding	586390	587890
PF3D7_1005300	-1	-0.997632	-0.93121	0.0664224	NA	conserved Plasmodium protein%2C unknown function	protein_coding	233973	235473
PF3D7_1225400	-0.985383	-0.820904	-0.754612	0.0662913	NA	rRNA-processing protein%2C putative	protein_coding	1032290	1033790
PF3D7_1122000	-1	-0.970816	-0.904567	0.066249	NA	conserved protein%2C unknown function	protein_coding	839625	841125
PF3D7_1009300	-1	-0.810019	-0.744031	0.0659886	NA	AMP-binding protein%2C putative	protein_coding	379443	380943
PF3D7_0425300	2.34972	2.51079	2.57677	0.0659727	NA	Plasmodium exported protein (PHISTa)%2C unknown function%2C pseudogene	pseudogene	1140221	1141721
PF3D7_0722400	-0.986541	-0.746784	-0.68118	0.0656035	OLA1	Obg-like ATPase 1%2C putative	protein_coding	953399	954899
PF3D7_1149500	2.2717	2.44334	2.50891	0.0655703	RESA2	ring-infected erythrocyte surface antigen 2%2C pseudogene	pseudogene	1993518	1995018
PF3D7_1037500	-0.990579	-0.895164	-0.829769	0.0653954	DYN2	dynamin-like protein	protein_coding	1486740	1488240
PF3D7_0731900	2.44114	2.63708	2.70211	0.0650242	RIF	rifin%2C pseudogene	pseudogene	1381409	1382909
PF3D7_0415100	-1	-0.980885	-0.915926	0.0649589	NA	25S rRNA (uridine-N(3))-methyltransferase%2C putative	protein_coding	669823	671323
PF3D7_1230100	-0.959369	-0.716676	-0.651859	0.0648171	TLAP1	thioredoxin-like associated protein 1%2C putative	protein_coding	1243101	1244601
PF3D7_1413400	-0.999278	-0.851171	-0.786504	0.0646669	NA	30S ribosomal protein S9%2C putative	protein_coding	535707	537207
PF3D7_0317300	-1	-0.993766	-0.929133	0.0646326	NUP335	nucleoporin NUP335%2C putative	protein_coding	709930	711430
PF3D7_1029100	-1	-0.931004	-0.866497	0.0645073	NA	conserved Plasmodium protein%2C unknown function	protein_coding	1188989	1190489
PF3D7_0719300	-1	-0.958533	-0.894396	0.064137	ARP6	actin-related protein ARP6	protein_coding	842565	844065
PF3D7_1450700	-0.975334	-0.925935	-0.861897	0.0640375	NA	Cwf21 domain-containing protein	protein_coding	2077385	2078885
PF3D7_0710500	-0.999827	-0.883337	-0.819411	0.0639257	NA	conserved protein%2C unknown function	protein_coding	477092	478592
PF3D7_1108300	-1	-0.609897	-0.546169	0.0637287	PCD	pterin-4a-carbinolamine dehydratase	protein_coding	361242	362742
PF3D7_1105000	-1	-0.993996	-0.930273	0.0637229	H4	histone H4	protein_coding	223378	224878
PF3D7_1021000	-1	-0.489664	-0.42601	0.0636543	NA	conserved protein%2C unknown function	protein_coding	849985	851485
PF3D7_0401300	2.63548	2.79804	2.86148	0.0634428	RIF	rifin	protein_coding	81246	82746
PF3D7_0903000	-0.999784	-0.897593	-0.83416	0.0634326	NA	conserved protein%2C unknown function	protein_coding	127832	129332
PF3D7_0712800	2.96638	3.10047	3.1639	0.0634312	VAR	erythrocyte membrane protein 1%2C PfEMP1	protein_coding	588423	589923
PF3D7_1356900	-0.911541	-0.92921	-0.866142	0.0630684	PK5	protein kinase 5	protein_coding	2265205	2266705
PF3D7_1343600	-1	-0.776345	-0.713527	0.0628178	NA	UDP-N-acetylglucosamine pyrophosphorylase%2C putative	protein_coding	1723556	1725056
PF3D7_0407000	-0.982387	-0.929467	-0.867134	0.062333	NA	conserved Plasmodium protein%2C unknown function	protein_coding	361406	362906
PF3D7_1373500	3.39964	3.17958	3.24186	0.0622779	VAR	erythrocyte membrane protein 1%2C PfEMP1	protein_coding	2891840	2893340
PF3D7_0513800	-1	-0.972063	-0.909794	0.0622691	RAB1a	ras-related protein Rab-1A	protein_coding	585532	587032
PF3D7_1432400	-0.996926	-0.96999	-0.907823	0.0621668	LRR5	leucine-rich repeat protein	protein_coding	1282405	1283905
PF3D7_1018000	-1	-0.88956	-0.827588	0.0619719	NA	tRNA pseudouridine synthase%2C putative	protein_coding	717370	718870
PF3D7_1420500	-0.998488	-0.881918	-0.819987	0.061931	NA	protein GPR89%2C putative	protein_coding	852849	854349
PF3D7_1322900	-1	-0.870434	-0.808596	0.0618389	NA	CRYSP protein%2C putative	protein_coding	960212	961712
PF3D7_1316100	-0.977048	-0.789144	-0.727529	0.061615	IPK2	inositol polyphosphate kinase%2C putative	protein_coding	672162	673662
PF3D7_0631200	3.07042	3.27281	3.33407	0.0612585	VAR	erythrocyte membrane protein 1 (PfEMP1)%2C pseudogene	pseudogene	1314736	1316236
PF3D7_1316400	-1	-0.837975	-0.776858	0.0611171	SAS6L	SAS6-like protein%2C putative	protein_coding	682083	683583
PF3D7_0830100	-1	-0.858298	-0.797186	0.0611123	NA	non-coding RNA	ncRNA	1279934	1281434
PF3D7_1300800	2.11897	2.51704	2.5781	0.0610592	VAR	erythrocyte membrane protein 1 (PfEMP1)%2C pseudogene	pseudogene	60966	62466
PF3D7_0222800	2.81624	2.92801	2.98893	0.0609146	NA	stevor	protein_coding	898429	899929
PF3D7_1148640	-0.60346	-0.913685	-0.852863	0.0608222	NA	28S ribosomal RNA	rRNA	1927933	1929433
PF3D7_1115000	-1	-0.87831	-0.817514	0.0607953	NA	conserved protein%2C unknown function	protein_coding	568508	570008
PF3D7_1432500	-0.996926	-0.973733	-0.913206	0.0605274	NA	RNA methyltransferase%2C putative	protein_coding	1282341	1283841
PF3D7_1410200	-1	-0.994882	-0.934506	0.0603764	CTPS	CTP synthase	protein_coding	398104	399604
PF3D7_0519600	-0.986239	-0.993128	-0.932861	0.0602672	NA	zinc finger protein%2C putative	protein_coding	810848	812348
PF3D7_0205600	-1	-0.760285	-0.700058	0.0602265	NA	conserved Plasmodium protein%2C unknown function	protein_coding	226755	228255
PF3D7_0934700	-0.993134	-0.802278	-0.742169	0.0601087	NA	UBX domain-containing protein%2C putative	protein_coding	1356158	1357658
PF3D7_1324100	-0.98831	-0.932712	-0.872607	0.0601053	NA	cyclin-like protein%2C putative	protein_coding	995863	997363
PF3D7_0313200	-0.998963	-0.764305	-0.704211	0.0600934	NA	conserved protein%2C unknown function	protein_coding	543442	544942
PF3D7_1126400	-1	-0.913168	-0.853078	0.0600902	MED21	mediator of RNA polymerase II transcription subunit 21%2C putative	protein_coding	1029508	1031008
PF3D7_1416500	-1	-0.923605	-0.863584	0.0600211	GDH1	NADP-specific glutamate dehydrogenase	protein_coding	666205	667705
PF3D7_1211900	-1	-0.974076	-0.914326	0.0597491	ATP4	non-SERCA-type Ca2+ -transporting P-ATPase	protein_coding	533465	534965
PF3D7_0719600	-1	-0.938179	-0.87864	0.0595392	NA	60S ribosomal protein L11a%2C putative	protein_coding	860892	862392
PF3D7_0712700	2.11427	2.25312	2.3124	0.059289	NA	Plasmodium RNA of unknown function RUF6	ncRNA	576944	578444
PF3D7_0907900	-1	-0.873603	-0.814318	0.0592854	PDF	peptide deformylase	protein_coding	368344	369844
PF3D7_1029000	-1	-0.929593	-0.870434	0.0591584	NA	conserved Plasmodium protein%2C unknown function%2C pseudogene	pseudogene	1189089	1190589
PF3D7_0101800	2.93805	3.1266	3.18574	0.0591358	NA	stevor	protein_coding	87677	89177
PF3D7_0529000	-0.997066	-0.930857	-0.871846	0.0590108	TIP	T-cell immunomodulatory protein homolog%2C putative	protein_coding	1189630	1191130
PF3D7_1344800	-1	-0.700544	-0.641551	0.0589931	ATCase	aspartate carbamoyltransferase	protein_coding	1794374	1795874
PF3D7_1418100	-1	-0.965511	-0.906676	0.0588347	LISP1	liver specific protein 1%2C putative	protein_coding	772907	774407
PF3D7_0928200	-1	-0.813826	-0.755029	0.0587966	NA	conserved Plasmodium protein%2C unknown function	protein_coding	1142391	1143891
PF3D7_0830200	-0.994794	-0.995903	-0.937119	0.0587835	NA	28S ribosomal RNA	rRNA	1283577	1285077
PF3D7_0913000	-1	-0.94736	-0.888623	0.0587372	NA	conserved protein%2C unknown function	protein_coding	570163	571663
PF3D7_0923400	-1	-0.921097	-0.862768	0.058329	NA	conserved Plasmodium protein%2C unknown function	protein_coding	948966	950466
PF3D7_0630700	-0.993664	-0.860358	-0.802119	0.0582388	NA	bifunctional methylenetetrahydrofolate dehydrogenase/cyclohydrolase%2C putative	protein_coding	1283438	1284938
PF3D7_1030900	-1	-0.968295	-0.910079	0.058216	P28	ookinete surface protein P28	protein_coding	1251307	1252807
PF3D7_0518700	-1	-0.967432	-0.909293	0.0581394	PUF1	mRNA-binding protein PUF1	protein_coding	780416	781916
PF3D7_0509800	-1	-0.921832	-0.863904	0.0579273	PI4KB	phosphatidylinositol 4-kinase beta	protein_coding	408402	409902
PF3D7_0819300	-1	-0.971853	-0.914003	0.0578506	NA	conserved Plasmodium protein%2C unknown function	protein_coding	872925	874425
PF3D7_0411600	-0.933765	-0.968091	-0.910312	0.0577797	NA	tRNA Glutamic acid	tRNA	517725	519225
PF3D7_0714100	-1	-0.867259	-0.809744	0.0575154	NA	MAATS1 domain-containing protein%2C putative	protein_coding	648267	649767
PF3D7_1417700	-0.993867	-0.939543	-0.882134	0.0574091	NA	conserved protein%2C unknown function	protein_coding	747817	749317
PF3D7_1026000	-0.931529	-0.907125	-0.849783	0.0573419	NA	conserved Plasmodium protein%2C unknown function	protein_coding	1099675	1101175
PF3D7_0321500	-1	-0.846187	-0.788952	0.0572351	NA	peptidase%2C putative	protein_coding	899888	901388
PF3D7_0412400	-0.999205	-0.951975	-0.894812	0.0571634	VAR	erythrocyte membrane protein 1%2C PfEMP1	protein_coding	554133	555633
PF3D7_0732300	2.87527	2.98693	3.04404	0.0571171	RIF	rifin	protein_coding	1397139	1398639
PF3D7_1308800	-0.995794	-0.950259	-0.89331	0.0569492	INT	tyrosine recombinase	protein_coding	406663	408163
PF3D7_1370200	-0.81083	-0.928412	-0.871478	0.0569336	NA	tRNA Glycine	tRNA	2782765	2784265
PF3D7_0705200	-1	-0.903865	-0.847088	0.0567768	NA	conserved Plasmodium protein%2C unknown function	protein_coding	254870	256370
PF3D7_0503500	-1	-0.819645	-0.762971	0.0566733	NA	protein kinase%2C putative	protein_coding	145487	146987
PF3D7_0620600	-1	-0.946415	-0.890022	0.056393	NA	conserved Plasmodium protein%2C unknown function	protein_coding	856341	857841
PF3D7_1149800	2.78662	2.81962	2.87584	0.0562183	RIF	rifin	protein_coding	2005705	2007205
PF3D7_0719000	-0.998651	-0.846452	-0.790282	0.05617	NA	translation machinery-associated protein%2C putative	protein_coding	836681	838181
PF3D7_0628700	-0.941338	-0.828389	-0.77244	0.0559487	NA	conserved Plasmodium protein%2C unknown function	protein_coding	1182133	1183633
PF3D7_0208600	-1	-0.730976	-0.675202	0.055774	RRF1	ribosome-recycling factor	protein_coding	353340	354840
PF3D7_1246200	-1	-0.99723	-0.941779	0.0554506	ACT1	actin I	protein_coding	1918897	1920397
PF3D7_0903600	-0.997271	-0.824128	-0.768756	0.0553721	NA	protein hook%2C putative	protein_coding	167457	168957
PF3D7_0511600	-1	-0.945746	-0.890425	0.0553213	ARNP	apical rhoptry neck protein	protein_coding	518020	519520
PF3D7_0809100	-0.980221	-0.823202	-0.767927	0.0552754	VAR	erythrocyte membrane protein 1%2C PfEMP1	protein_coding	458070	459570
PF3D7_0621100	-0.988008	-0.90038	-0.845122	0.0552575	NA	tetratricopeptide repeat protein%2C putative	protein_coding	870007	871507
PF3D7_0936900	2.37088	2.54985	2.60504	0.0551898	NA	Plasmodium exported protein (PHISTb)%2C unknown function%2C pseudogene	pseudogene	1461399	1462899
PF3D7_0111900	-1	-0.777452	-0.722295	0.0551566	NA	mitochondrial distribution and morphology protein%2C putative	protein_coding	450146	451646
PF3D7_1430400	-1	-0.987773	-0.932738	0.0550346	ATG5	autophagy protein 5%2C putative	protein_coding	1199621	1201121
PF3D7_0813800	-1	-0.930984	-0.87595	0.0550338	GMD	GDP-mannose 4%2C6-dehydratase	protein_coding	675313	676813
PF3D7_1370100	-0.81083	-0.92643	-0.871478	0.054952	NA	tRNA Cysteine	tRNA	2782721	2784221
PF3D7_0703900	-1	-0.933835	-0.879142	0.0546933	NA	conserved Plasmodium membrane protein%2C unknown function	protein_coding	166524	168024
PF3D7_1364300	-1	-0.953973	-0.89932	0.0546524	PRP16	pre-mRNA-splicing factor ATP-dependent RNA helicase PRP16	protein_coding	2582135	2583635
PF3D7_1324500	-0.99345	-0.878524	-0.823921	0.0546027	NA	DEAD box helicase%2C putative	protein_coding	1027542	1029042
PF3D7_0206900	-1	-0.818608	-0.7642	0.0544087	MSP5	merozoite surface protein 5	protein_coding	276212	277712
PF3D7_1369600	-1	-0.979127	-0.925437	0.0536904	NA	conserved Plasmodium protein%2C unknown function	protein_coding	2776448	2777948
PF3D7_1104500	-1	-0.963815	-0.910207	0.0536079	NA	WD repeat-containing protein%2C putative	protein_coding	200537	202037
PF3D7_1446800	-1	-0.803436	-0.749848	0.053588	HDP	heme detoxification protein	protein_coding	1921044	1922544
PF3D7_0726600	-0.984395	-0.967408	-0.913849	0.0535595	NA	conserved Plasmodium protein%2C unknown function	protein_coding	1138817	1140317
PF3D7_0209200	-0.992561	-0.559648	-0.506165	0.0534828	MTR3	exosome complex component MTR3%2C putative	protein_coding	386385	387885
PF3D7_1111200	-1	-0.657671	-0.604862	0.0528092	NA	transcription elongation regulator 1-like protein%2C putative	protein_coding	441356	442856
PF3D7_1126600	-1	-0.775126	-0.722615	0.0525105	NA	steryl ester hydrolase%2C putative	protein_coding	1039920	1041420
PF3D7_1345300	-1	-0.797986	-0.745528	0.0524577	ApiCOX16	cytochrome c oxidase subunit ApiCOX16%2C putative	protein_coding	1815296	1816796
PF3D7_0309000	-1	-0.785932	-0.733477	0.0524544	YVH1	dual specificity protein phosphatase	protein_coding	382877	384377
PF3D7_1131300	-0.998806	-0.678542	-0.6262	0.0523427	NA	conserved Plasmodium protein%2C unknown function	protein_coding	1203613	1205113
PF3D7_0812300	-0.999158	-0.971453	-0.919128	0.0523255	SSP3	sporozoite surface protein 3%2C putative	protein_coding	619728	621228
PF3D7_0900400	1.07126	0.888061	0.940336	0.0522751	RIF	rifin	protein_coding	38553	40053
PF3D7_0515200	-0.991199	-0.712039	-0.659788	0.0522512	NA	conserved Plasmodium protein%2C unknown function	protein_coding	626288	627788
PF3D7_1224400	-1	-0.932565	-0.880623	0.0519419	NA	WD repeat-containing protein%2C putative	protein_coding	992226	993726
PF3D7_1110700	-0.96904	-0.916313	-0.864423	0.0518899	ALP1	actin-like protein%2C putative	protein_coding	426895	428395
PF3D7_1025000	-1	-0.961443	-0.909654	0.0517893	EPS15	Eps15-like protein	protein_coding	1050809	1052309
PF3D7_0916500	-1	-0.706053	-0.654367	0.0516854	UFD1	ubiquitin fusion degradation protein 1	protein_coding	693689	695189
PF3D7_0901200	2.92542	3.19664	3.24787	0.0512285	NA	Plasmodium exported protein%2C unknown function%2C fragment	protein_coding	63928	65428
PF3D7_0614200	-1	-0.743216	-0.692004	0.0512124	NAR1	cytosolic Fe-S cluster assembly factor NAR1%2C putative	protein_coding	595484	596984
PF3D7_0817200	-0.983331	-0.913637	-0.86254	0.0510971	NA	conserved protein%2C unknown function	protein_coding	779934	781434
PF3D7_1434800	-0.984253	-0.906066	-0.855073	0.050993	NA	mitochondrial acidic protein MAM33%2C putative	protein_coding	1408196	1409696
PF3D7_1039000	-1	-0.999193	-0.948213	0.0509799	FIKK10.2	serine/threonine protein kinase%2C FIKK family	protein_coding	1566783	1568283
PF3D7_1112100	-1	-0.942863	-0.891994	0.0508696	NA	protein kinase%2C putative	protein_coding	460765	462265
PF3D7_1224900	-1	-0.733652	-0.682786	0.0508665	SF3B6	splicing factor 3B subunit 6%2C putative	protein_coding	1011267	1012767
PF3D7_1317500	-1	-0.689322	-0.638576	0.0507467	NA	conserved protein%2C unknown function	protein_coding	734499	735999
PF3D7_0910200	-1	-0.949544	-0.898819	0.0507244	NA	conserved Plasmodium protein%2C unknown function	protein_coding	463147	464647
PF3D7_1334500	-1	-0.968124	-0.917464	0.0506594	MSRP6	MSP7-like protein	protein_coding	1407682	1409182
PF3D7_0308200	-1	-0.95619	-0.905722	0.0504671	CCT7	T-complex protein 1 subunit eta	protein_coding	364630	366130
PF3D7_0811400	-0.984944	-0.973657	-0.923223	0.0504344	NA	conserved protein%2C unknown function	protein_coding	573371	574871
PF3D7_0617500	0.910563	0.756008	0.806254	0.0502463	RIF	rifin%2C pseudogene	pseudogene	734308	735808
PF3D7_0523600	-1	-0.716705	-0.666825	0.0498802	NA	conserved protein%2C unknown function	protein_coding	977380	978880
PF3D7_1333800	-1	-0.995201	-0.945325	0.0498756	NA	Voldacs domain-containing protein%2C putative	protein_coding	1379835	1381335
PF3D7_1237300	-1	-0.92985	-0.880115	0.0497348	NA	conserved Plasmodium protein%2C unknown function	protein_coding	1557117	1558617
PF3D7_0511100	-0.949802	-0.808061	-0.758414	0.0496466	NA	conserved Plasmodium protein%2C unknown function	protein_coding	467883	469383
PF3D7_1118200	-1	-0.986711	-0.937197	0.0495131	NA	heat shock protein 90%2C putative	protein_coding	691606	693106
PF3D7_0203400	-0.984337	-0.877967	-0.82848	0.0494873	NA	conserved protein%2C unknown function	protein_coding	163364	164864
PF3D7_1425800	-1	-0.861897	-0.81247	0.0494268	NA	conserved Plasmodium protein%2C unknown function	protein_coding	1007509	1009009
PF3D7_1108700	-0.998942	-0.923928	-0.874614	0.0493137	Pfj2	heat shock protein J2	protein_coding	376365	377865
PF3D7_0600300	1.16935	0.91352	0.962618	0.0490974	RIF	rifin	protein_coding	15910	17410
PF3D7_0627900	-1	-0.987216	-0.938253	0.0489631	POP4	ribonuclease P protein subunit p29%2C putative	protein_coding	1117230	1118730
PF3D7_0407200	-1	-0.630464	-0.581571	0.048893	PTH2	peptidyl-tRNA hydrolase 2%2C putative	protein_coding	364544	366044
PF3D7_0923900	-1	-0.999521	-0.950668	0.0488537	PABP2	polyadenylate-binding protein 2%2C putative	protein_coding	968913	970413
PF3D7_0526500	-1	-0.790985	-0.742187	0.0487985	NA	Suf domain-containing protein%2C putative	protein_coding	1089491	1090991
PF3D7_0417800	-1	-0.783648	-0.734887	0.0487613	CRK1	cdc2-related protein kinase 1	protein_coding	789500	791000
PF3D7_1336900	-1	-0.707893	-0.659175	0.0487177	cTrpRS	tryptophan--tRNA ligase	protein_coding	1490067	1491567
PF3D7_0222500	2.55468	3.0949	3.14356	0.0486602	RIF	rifin	protein_coding	888659	890159
PF3D7_0627800	-1	-0.987301	-0.938662	0.0486389	ACAS	acetyl-CoA synthetase	protein_coding	1117123	1118623
PF3D7_1238200	-0.995016	-0.956672	-0.908035	0.0486377	NA	conserved Plasmodium protein%2C unknown function	protein_coding	1586966	1588466
PF3D7_0920800	-1	-0.931355	-0.8834	0.0479555	IMPDH	inosine-5'-monophosphate dehydrogenase	protein_coding	854252	855752
PF3D7_1100200	2.95739	3.2399	3.28773	0.0478311	VAR	erythrocyte membrane protein 1%2C PfEMP1	protein_coding	41886	43386
PF3D7_0425050	2.45226	2.78755	2.83536	0.0478098	NA	Plasmodium exported protein%2C unknown function%2C pseudogene	pseudogene	1133181	1134681
PF3D7_0209300	-0.991257	-0.569111	-0.521385	0.0477259	IspF	2C-methyl-D-erythritol 2%2C4-cyclodiphosphate synthase	protein_coding	385929	387429
PF3D7_0902700	-1	-0.715882	-0.668167	0.0477155	NA	Plasmodium exported protein (PHISTb)%2C unknown function%2C pseudogene	pseudogene	120249	121749
PF3D7_1432100	-1	-0.98149	-0.93378	0.0477097	VAC	voltage-dependent anion-selective channel protein	protein_coding	1259839	1261339
PF3D7_1324000	-0.98831	-0.920228	-0.872607	0.0476212	NA	conserved Plasmodium protein%2C unknown function	protein_coding	995575	997075
PF3D7_0602700	-1	-0.809611	-0.762018	0.0475926	NA	conserved Plasmodium protein%2C unknown function	protein_coding	114978	116478
PF3D7_1355600	-1	-0.955847	-0.90828	0.047567	PIP1	PhIL1 interacting protein PIP1	protein_coding	2205013	2206513
PF3D7_1409000	-1	-0.879919	-0.832372	0.0475462	NA	WD repeat-containing protein%2C putative	protein_coding	355254	356754
PF3D7_0930000	-1	-0.993992	-0.946581	0.0474114	NA	procollagen lysine 5-dioxygenase%2C putative	protein_coding	1188645	1190145
PF3D7_0900350	2.55054	2.79148	2.8388	0.0473148	NA	Plasmodium exported protein%2C unknown function%2C fragment%2C pseudogene	pseudogene	36142	37642
PF3D7_1344700	-1	-0.705222	-0.657931	0.0472907	NA	conserved Plasmodium protein%2C unknown function	protein_coding	1794420	1795920
PF3D7_1144000	-0.995994	-0.884619	-0.837362	0.0472571	RPS21	40S ribosomal protein S21	protein_coding	1753465	1754965
PF3D7_1434900	-1	-0.995486	-0.948244	0.0472425	NA	conserved Plasmodium protein%2C unknown function	protein_coding	1410736	1412236
PF3D7_1119500	-0.99926	-0.968515	-0.921283	0.0472329	NA	AP-4 complex subunit mu%2C putative	protein_coding	735056	736556
PF3D7_0526700	-1	-0.843734	-0.796564	0.0471702	NA	conserved protein%2C unknown function	protein_coding	1119367	1120867
PF3D7_1408400	-1	-0.963589	-0.916454	0.0471355	FANCJ	FANCJ-like helicase%2C putative	protein_coding	317845	319345
PF3D7_1243500	-0.96309	-0.764455	-0.71734	0.0471155	SNF7	vacuolar-sorting protein SNF7%2C putative	protein_coding	1822337	1823837
PF3D7_1225500	-0.98548	-0.797663	-0.750573	0.0470896	NA	small subunit rRNA processing factor%2C putative	protein_coding	1032172	1033672
PF3D7_1325200	-1	-0.943317	-0.89636	0.0469571	NA	lactate dehydrogenase%2C putative	protein_coding	1049434	1050934
PF3D7_1223600	-0.990921	-0.939024	-0.892142	0.046882	NA	conserved Plasmodium protein%2C unknown function	protein_coding	967775	969275
PF3D7_0510000	-1	-0.884945	-0.838165	0.0467804	NA	conserved Plasmodium protein%2C unknown function	protein_coding	416822	418322
PF3D7_1308900	-1	-0.913721	-0.867047	0.0466735	DCP2	mRNA-decapping enzyme 2%2C putative	protein_coding	411840	413340
PF3D7_1107800	-1	-0.960998	-0.914348	0.0466505	ApiAP2	AP2 domain transcription factor%2C putative	protein_coding	336310	337810
PF3D7_0706100	-1	-0.811956	-0.765362	0.046594	NA	EF hand domain-containing protein%2C putative	protein_coding	303276	304776
PF3D7_0321400	-0.984636	-0.975928	-0.929481	0.0464474	pPK1	pseudo protein kinase 1%2C putative	protein_coding	893148	894648
PF3D7_1238300	-0.995016	-0.959702	-0.913256	0.0464457	CWC22	pre-mRNA-splicing factor CWC22%2C putative	protein_coding	1587613	1589113
PF3D7_0403700	-0.999278	-0.899082	-0.85264	0.046442	CLF1	pre-mRNA-splicing factor CLF1%2C putative	protein_coding	208994	210494
PF3D7_0817000	-1	-0.85764	-0.811271	0.0463693	UBA3	NEDD8-activating enzyme E1 catalytic subunit%2C putative	protein_coding	771567	773067
PF3D7_0914600	-1	-0.952651	-0.906325	0.0463266	ELF1	transcription elongation factor 1%2C putative	protein_coding	626064	627564
PF3D7_0914500	-1	-0.952651	-0.906325	0.0463266	NA	conserved Plasmodium protein%2C unknown function	protein_coding	626068	627568
PF3D7_1208800	-0.988894	-0.984859	-0.938704	0.046155	NA	zinc finger protein%2C putative	protein_coding	409324	410824
PF3D7_1471900	-1	-0.772836	-0.726743	0.0460934	NA	conserved Plasmodium protein%2C unknown function	protein_coding	2939393	2940893
PF3D7_1354300	-1	-0.972261	-0.926189	0.0460724	NA	large subunit rRNA methyltransferase%2C putative	protein_coding	2167536	2169036
PF3D7_0608300	-1	-0.866054	-0.820067	0.0459868	NA	heptatricopeptide repeat-containing protein%2C putative	protein_coding	341350	342850
PF3D7_0319400	-0.993847	-0.867963	-0.822582	0.0453809	NA	kinesin-8X	protein_coding	808092	809592
PF3D7_1434700	-0.984253	-0.906066	-0.860701	0.0453648	TIM17	mitochondrial import inner membrane translocase subunit TIM17%2C putative	protein_coding	1408205	1409705
PF3D7_1329400	-1	-0.990231	-0.945388	0.0448431	AMPD	AMP deaminase	protein_coding	1241634	1243134
PF3D7_0902800	-1	-0.898712	-0.854017	0.0446949	SERA9	serine repeat antigen 9	protein_coding	124752	126252
PF3D7_1213700	-0.97114	-0.760375	-0.715842	0.0445328	RPB8	DNA-directed RNA polymerases I%2C II%2C and III subunit RPABC3%2C putative	protein_coding	588685	590185
PF3D7_0615400	-0.966508	-0.961491	-0.916995	0.0444959	NA	ribonuclease%2C putative	protein_coding	641840	643340
PF3D7_1308400	-1	-0.926615	-0.882254	0.044361	NA	conserved Plasmodium protein%2C unknown function	protein_coding	393114	394614
PF3D7_1216500	-0.955678	-0.928429	-0.884142	0.0442869	MDV1	male development gene 1	protein_coding	658019	659519
PF3D7_1239000	-0.910898	-0.995677	-0.9514	0.0442769	NA	HD superfamily phosphohydrolase protein%2C putative	protein_coding	1624696	1626196
PF3D7_0504800	-0.99601	-0.932871	-0.888611	0.0442601	NA	conserved Plasmodium protein%2C unknown function	protein_coding	204520	206020
PF3D7_0704000	-0.991942	-0.831831	-0.787624	0.0442068	NA	conserved Plasmodium membrane protein%2C unknown function	protein_coding	177037	178537
PF3D7_0615500	-0.96673	-0.961746	-0.917545	0.0442012	CRK5	cdc2-related protein kinase 5	protein_coding	641698	643198
PF3D7_0812000	-0.995519	-0.738909	-0.694851	0.044058	NA	conserved protein%2C unknown function	protein_coding	601766	603266
PF3D7_1236600	-0.984498	-0.973074	-0.92902	0.0440535	NA	p25-alpha family protein%2C putative	protein_coding	1527534	1529034
PF3D7_0805900	-1	-0.853696	-0.809684	0.0440121	NA	conserved protein%2C unknown function	protein_coding	325155	326655
PF3D7_0731800	-0.999779	-0.842888	-0.798988	0.0439003	GEXP08	alpha/beta hydrolase%2C putative	protein_coding	1375747	1377247
PF3D7_0503800	-1	-0.975604	-0.931771	0.0438332	RPL31	60S ribosomal protein L31	protein_coding	152514	154014
PF3D7_1435100	-0.984013	-0.870407	-0.826672	0.0437345	NA	ribonuclease H2 subunit B%2C putative	protein_coding	1416786	1418286
PF3D7_1110000	-0.952998	-0.723214	-0.679652	0.0435628	NA	conserved Plasmodium protein%2C unknown function	protein_coding	397441	398941
PF3D7_0815300	-0.99427	-0.915232	-0.871734	0.0434975	NA	FAD-dependent monooxygenase%2C putative	protein_coding	720347	721847
PF3D7_0202100	-1	-0.88282	-0.839356	0.0434647	LSAP2	liver stage associated protein 2	protein_coding	111158	112658
PF3D7_1214700	-1	-0.986817	-0.94336	0.0434576	NA	conserved protein%2C unknown function	protein_coding	613966	615466
PF3D7_0310400	-1	-0.922948	-0.8796	0.0433485	PIESP1	parasite-infected erythrocyte surface protein	protein_coding	446467	447967
PF3D7_0723500	-1	-0.896228	-0.852915	0.0433128	NA	dynactin subunit 5%2C putative	protein_coding	985428	986928
PF3D7_0802000	-0.988361	-0.86229	-0.819007	0.0432834	GDH3	glutamate dehydrogenase%2C putative	protein_coding	144631	146131
PF3D7_0816900	-1	-0.940523	-0.897261	0.0432629	AK2	adenylate kinase 2	protein_coding	769703	771203
PF3D7_0932900	-0.977324	-0.895168	-0.852061	0.043107	NA	conserved Plasmodium protein%2C unknown function	protein_coding	1310044	1311544
PF3D7_0727300	-1	-0.786909	-0.743805	0.0431043	DNMT	DNA (cytosine-5)-methyltransferase	protein_coding	1161722	1163222
PF3D7_0419200	-1	-0.977021	-0.933958	0.0430638	GOT1	protein transport protein GOT1%2C putative	protein_coding	853492	854992
PF3D7_0917800	-1	-0.71614	-0.67318	0.0429602	NA	conserved Plasmodium protein%2C unknown function	protein_coding	733360	734860
PF3D7_0924800	-1	-0.770918	-0.727974	0.0429436	TRF1	telomeric repeat binding factor 1%2C putative	protein_coding	1008062	1009562
PF3D7_1225900	-1	-0.84092	-0.798055	0.042865	NA	conserved Plasmodium protein%2C unknown function	protein_coding	1052692	1054192
PF3D7_0417900	-1	-0.773534	-0.730726	0.0428085	NA	conserved Plasmodium protein%2C unknown function	protein_coding	789708	791208
PF3D7_0424200	-1	-0.770051	-0.727274	0.0427763	RH4	reticulocyte binding protein homologue 4	protein_coding	1090869	1092369
PF3D7_0828700	-0.983029	-0.965554	-0.92282	0.0427334	NA	coiled-coil domain-containing protein 39%2C putative	protein_coding	1231768	1233268
PF3D7_0632800	3.18195	3.18977	3.2325	0.0427237	VAR	erythrocyte membrane protein 1%2C PfEMP1	protein_coding	1382127	1383627
PF3D7_0626900	-1	-0.999562	-0.95684	0.0427212	NA	ribosomal protein L46%2C mitochondrial%2C putative	protein_coding	1081530	1083030
PF3D7_1250000	-1	-0.833773	-0.791144	0.0426282	FCF2	rRNA-processing protein FCF2%2C putative	protein_coding	2042649	2044149
PF3D7_0716100	-1	-0.983756	-0.941473	0.042283	SDA1	protein SDA1%2C putative	protein_coding	710699	712199
PF3D7_0321600	-1	-0.875688	-0.833501	0.0421874	DDX42	ATP-dependent RNA helicase DDX42%2C putative	protein_coding	899507	901007
PF3D7_0613600	-1	-0.944776	-0.902676	0.0421002	NA	conserved Plasmodium protein%2C unknown function	protein_coding	553116	554616
PF3D7_0112000	-1	-0.94128	-0.899357	0.0419234	TatD	TatD-like deoxyribonuclease	protein_coding	452695	454195
PF3D7_1353500	-1	-0.832907	-0.791009	0.0418982	TFB4	RNA polymerase II transcription factor B subunit 4%2C putative	protein_coding	2142722	2144222
PF3D7_0623100	-1	-1	-0.958107	0.0418931	NAB2	nuclear polyadenylated RNA-binding protein NAB2%2C putative	protein_coding	944210	945710
PF3D7_0107100	-0.974334	-0.911906	-0.870127	0.0417789	NA	conserved protein%2C unknown function	protein_coding	296459	297959
PF3D7_1329300	-1	-0.989399	-0.947703	0.0416958	CAF1B	chromatin assembly factor 1 subunit B%2C putative	protein_coding	1241464	1242964
PF3D7_0623200	-1	-1	-0.958313	0.0416875	FNR	ferredoxin--NADP reductase	protein_coding	944099	945599
PF3D7_1247700	-0.980431	-0.789574	-0.747969	0.0416051	NA	conserved Plasmodium protein%2C unknown function	protein_coding	1965734	1967234
PF3D7_1320900	-1	-0.954026	-0.912636	0.0413902	NA	RNA-binding protein%2C putative	protein_coding	857868	859368
PF3D7_1422300	-1	-0.950659	-0.909312	0.0413467	NA	DnaJ protein%2C putative	protein_coding	899056	900556
PF3D7_0527300	-0.993335	-0.849032	-0.807693	0.0413393	METAP1a	methionine aminopeptidase 1a%2C putative	protein_coding	1138279	1139779
PF3D7_1455700	-1	-0.972212	-0.931123	0.041089	NA	conserved Plasmodium protein%2C unknown function	protein_coding	2282152	2283652
PF3D7_0314300	-1	-0.910996	-0.869916	0.0410804	DER1-2	DER1-like protein	protein_coding	578224	579724
PF3D7_0210300	-1	-0.795893	-0.754831	0.0410617	NA	monocarboxylate transporter%2C putative	protein_coding	424616	426116
PF3D7_0203500	-0.98551	-0.942877	-0.901867	0.0410095	NA	tRNA Glutamine	tRNA	163268	164768
PF3D7_1107400	-1	-0.898663	-0.857741	0.0409229	RAD51	DNA repair protein RAD51	protein_coding	319052	320552
PF3D7_1214600	-0.987606	-0.787266	-0.746437	0.0408289	NA	adrenodoxin-type ferredoxin%2C putative	protein_coding	614483	615983
PF3D7_1424100	-1	-0.89551	-0.854761	0.0407484	RPL5	60S ribosomal protein L5%2C putative	protein_coding	976914	978414
PF3D7_1463400	-1	-0.936726	-0.896023	0.040703	NA	DNA-directed RNA polymerase III subunit RPC4%2C putative	protein_coding	2573831	2575331
PF3D7_1418200	-1	-0.865089	-0.824392	0.0406974	NA	conserved Plasmodium protein%2C unknown function	protein_coding	774120	775620
PF3D7_0308600	-1	-0.889339	-0.848749	0.0405894	PRPF19	pre-mRNA-processing factor 19%2C putative	protein_coding	370932	372432
PF3D7_1449600	-0.981449	-0.923678	-0.883202	0.0404767	NA	conserved protein%2C unknown function	protein_coding	2036174	2037674
PF3D7_0313100	-1	-0.933435	-0.893035	0.0404002	HRD3	ubiquitin-protein ligase%2C putative	protein_coding	538191	539691
PF3D7_1403600	-0.996905	-0.959444	-0.919155	0.0402893	SEL1	selenoprotein 1	protein_coding	130924	132424
PF3D7_0511000	-0.96289	-0.851612	-0.811429	0.0401825	TCTP	translationally-controlled tumor protein homolog	protein_coding	467951	469451
PF3D7_1124400	-0.999958	-0.797309	-0.75717	0.0401387	LSM1	U6 snRNA-associated Sm-like protein LSm1%2C putative	protein_coding	964985	966485
PF3D7_0519500	-0.986148	-0.972312	-0.932413	0.0398983	CCR4-1	CCR4 domain-containing protein 1%2C putative	protein_coding	810030	811530
PF3D7_1124500	-0.999958	-0.902795	-0.862899	0.039896	pdhA	pyruvate dehydrogenase E1 component subunit alpha	protein_coding	965718	967218
PF3D7_1328500	-0.999808	-0.808641	-0.768757	0.039884	NA	alpha/beta-hydrolase%2C putative	protein_coding	1208413	1209913
PF3D7_1368200	-1	-0.956602	-0.916749	0.039853	ABCE1	ABC transporter E family member 1%2C putative	protein_coding	2716572	2718072
PF3D7_0932400	-0.993018	-0.79343	-0.753864	0.0395658	RF1	peptide chain release factor 1	protein_coding	1293143	1294643
PF3D7_0108900	-0.991138	-0.848168	-0.80863	0.0395384	NA	non-coding RNA	ncRNA	362086	363586
PF3D7_1363200	-1	-0.842475	-0.803046	0.039429	PNKP	bifunctional polynucleotide phosphatase/kinase	protein_coding	2541396	2542896
PF3D7_0516400	-1	-0.877858	-0.838512	0.0393455	PhLP1	phosducin-like protein 1%2C putative	protein_coding	682144	683644
PF3D7_0828600	-0.975394	-0.965554	-0.926272	0.0392822	FT1	folate transporter 1	protein_coding	1231993	1233493
PF3D7_0318600	-1	-0.976205	-0.937059	0.0391463	NA	cleavage and polyadenylation specificity factor%2C putative	protein_coding	786864	788364
PF3D7_0818100	-0.999634	-0.708175	-0.669139	0.0390367	CZIF2	C3H1-type zinc finger protein CZIF2	protein_coding	822911	824411
PF3D7_1450500	-1	-0.853585	-0.814581	0.0390041	NA	conserved Plasmodium protein%2C unknown function	protein_coding	2073156	2074656
PF3D7_1142000	-1	-0.973316	-0.934421	0.0388953	NA	heptatricopeptide repeat-containing protein%2C putative	protein_coding	1677819	1679319
PF3D7_0716200	-1	-1	-0.961144	0.0388558	NA	PDCD2 domain-containing protein%2C putative	protein_coding	710819	712319
PF3D7_0506900	-0.94373	-0.927962	-0.889162	0.0388001	ROM4	rhomboid protease ROM4	protein_coding	291040	292540
PF3D7_1138600	-1	-0.97774	-0.939009	0.0387314	NA	beta-catenin-like protein 1%2C putative	protein_coding	1524248	1525748
PF3D7_1206700	-1	-0.988285	-0.949685	0.0386001	EIF5	eukaryotic translation initiation factor 5%2C putative	protein_coding	306399	307899
PF3D7_0523500	-1	-0.711459	-0.672915	0.0385448	NA	dynein light chain Tctex-type%2C putative	protein_coding	977546	979046
PF3D7_1429100	-1	-0.933797	-0.895387	0.03841	NA	ribosomal protein L15%2C apicoplast%2C putative	protein_coding	1140703	1142203
PF3D7_1426600	-0.98812	-0.760273	-0.721892	0.0383811	NA	conserved Plasmodium protein%2C unknown function	protein_coding	1034996	1036496
PF3D7_1346300	-1	-0.993178	-0.954968	0.0382096	ALBA2	DNA/RNA-binding protein Alba 2	protein_coding	1847214	1848714
PF3D7_1346200	-1	-0.993178	-0.954968	0.0382096	NA	nuclear import protein MOG1%2C putative	protein_coding	1847373	1848873
PF3D7_1307400	-1	-0.905973	-0.867784	0.0381894	NA	conserved Plasmodium protein%2C unknown function	protein_coding	336763	338263
PF3D7_0707000	-0.981813	-0.977236	-0.939281	0.0379552	NA	tRNA Lysine	tRNA	326864	328364
PF3D7_0714200	-1	-0.913582	-0.875669	0.0379134	NA	conserved Plasmodium protein%2C unknown function	protein_coding	649459	650959
PF3D7_0307200	-1	-0.975149	-0.937262	0.0378869	NA	60S ribosomal protein L7%2C putative	protein_coding	316335	317835
PF3D7_1114600	-1	-0.977834	-0.940018	0.0378167	NA	conserved Plasmodium protein%2C unknown function	protein_coding	551258	552758
PF3D7_0216700	-1	-0.998697	-0.960932	0.0377645	ATG11	autophagy-related protein 11%2C putative	protein_coding	688542	690042
PF3D7_0209800	-1	-0.828235	-0.790772	0.0374632	UAP56	ATP-dependent RNA helicase UAP56	protein_coding	406206	407706
PF3D7_0610400	-0.925072	-0.86449	-0.827037	0.037453	H3	histone H3	protein_coding	443362	444862
PF3D7_0528500	-1	-0.643844	-0.606489	0.0373552	CPalpha	F-actin-capping protein subunit alpha%2C putative	protein_coding	1173531	1175031
PF3D7_0319100	-0.968412	-0.891578	-0.854278	0.0373	RBX1	E3 ubiquitin-protein ligase RBX1%2C putative	protein_coding	802878	804378
PF3D7_1243300	-1	-0.957806	-0.920517	0.0372893	NA	conserved Plasmodium protein%2C unknown function	protein_coding	1815948	1817448
PF3D7_0716500	-0.998011	-0.679684	-0.6424	0.0372836	NA	conserved Plasmodium protein%2C unknown function	protein_coding	720716	722216
PF3D7_0908800	-0.996396	-0.812567	-0.775357	0.0372101	NA	mitochondrial carrier protein%2C putative	protein_coding	403034	404534
PF3D7_0218300	-1	-0.681031	-0.644067	0.0369644	NA	rRNA methyltransferase%2C putative	protein_coding	749086	750586
PF3D7_0608100	-1	-0.756066	-0.719193	0.0368727	NA	conserved Plasmodium protein%2C unknown function	protein_coding	335464	336964
PF3D7_0501000	-1	-0.96867	-0.932072	0.0365979	NA	Plasmodium exported protein%2C unknown function	protein_coding	54121	55621
PF3D7_0822200	-1	-0.929796	-0.893425	0.0363702	NA	phosphorylated CTD interacting factor 1 WW domain-containing protein%2C putative	protein_coding	981545	983045
PF3D7_0322100	-1	-0.893367	-0.857011	0.0363562	Prt1	mRNA-capping enzyme subunit beta	protein_coding	932514	934014
PF3D7_0511400	-0.998494	-0.949034	-0.91279	0.0362433	NA	conserved Plasmodium protein%2C unknown function	protein_coding	480422	481922
PF3D7_1359000	-0.996883	-0.868175	-0.831958	0.0362169	NA	conserved Plasmodium protein%2C unknown function	protein_coding	2346148	2347648
PF3D7_1313400	-1	-0.792641	-0.756491	0.0361493	NA	DEAD box helicase%2C putative	protein_coding	572277	573777
PF3D7_1226800	-0.958734	-0.688029	-0.651957	0.0360726	ATX3	ataxin-3%2C putative	protein_coding	1082775	1084275
PF3D7_0830500	-0.993168	-0.999774	-0.963803	0.0359711	TryThrA	sporozoite and liver stage tryptophan-rich protein%2C putative	protein_coding	1298931	1300431
PF3D7_0936200	-0.996479	-0.991345	-0.955406	0.0359393	NA	Plasmodium exported protein (hyp11)%2C unknown function	protein_coding	1434593	1436093
PF3D7_1429500	-1	-0.895079	-0.859192	0.0358871	DPH2	diphthamide biosynthesis protein 2%2C putative	protein_coding	1163238	1164738
PF3D7_1041100	2.77333	3.01978	3.0556	0.0358211	RIF	rifin	protein_coding	1634595	1636095
PF3D7_0113100	-0.981618	-0.895155	-0.859479	0.0356766	SURF1.1	surface-associated interspersed protein 1.1 (SURFIN 1.1)	protein_coding	493940	495440
PF3D7_0517600	-1	-1	-0.964382	0.0356182	CPbeta	F-actin-capping protein subunit beta%2C putative	protein_coding	740865	742365
PF3D7_0410100	-1	-0.989879	-0.954261	0.0356181	NA	tRNA Serine	tRNA	468217	469717
PF3D7_1220000	-0.975912	-0.911957	-0.876405	0.0355516	NA	female development protein FD4%2C putative	protein_coding	799111	800611
PF3D7_0825400	-0.989975	-0.778029	-0.742485	0.0355445	ATPTG15	ATP synthase-associated protein%2C putative	protein_coding	1095197	1096697
PF3D7_1203700	-0.98281	-0.940148	-0.904702	0.0354462	NAPL	nucleosome assembly protein	protein_coding	188342	189842
PF3D7_1362300	-0.973758	-0.859879	-0.824621	0.0352584	TMCO1	transmembrane and coiled-coil domain-containing protein 1%2C putative	protein_coding	2491606	2493106
PF3D7_0104000	-1	-0.835901	-0.80067	0.0352311	TRSP	thrombospondin-related sporozoite protein	protein_coding	174608	176108
PF3D7_0602200	-1	-0.928307	-0.89309	0.0352172	NA	MYND-type zinc finger protein%2C putative	protein_coding	96493	97993
PF3D7_0614300	-1	-0.9982	-0.96299	0.03521	MFR1	major facilitator superfamily-related transporter%2C putative	protein_coding	602366	603866
PF3D7_0703100	-1	-0.84928	-0.81418	0.0350996	CIA2	cytosolic iron-sulfur assembly component 2%2C putative	protein_coding	120060	121560
PF3D7_1122500	-0.988152	-0.885944	-0.850866	0.0350787	KIC10	protein KIC10	protein_coding	851984	853484
PF3D7_1330900	-0.995248	-0.951134	-0.916058	0.0350763	NA	small nucleolar RNA snoR17	snoRNA	1293942	1295442
PF3D7_1130800	-1	-0.990222	-0.955165	0.0350576	NA	armadillo repeat protein PF16%2C putative	protein_coding	1186603	1188103
PF3D7_0606400	-1	-0.901501	-0.866451	0.0350505	NA	conserved Plasmodium protein%2C unknown function	protein_coding	264330	265830
PF3D7_1112900	-0.957246	-0.9304	-0.895388	0.0350124	NA	conserved protein%2C unknown function	protein_coding	489738	491238
PF3D7_0920900	-1	-0.943255	-0.908252	0.0350028	PRP24	U4/U6 snRNA-associated-splicing factor%2C putative	protein_coding	854158	855658
PF3D7_0824000	-1	-0.820155	-0.785208	0.0349463	NA	conserved Plasmodium protein%2C unknown function	protein_coding	1051436	1052936
PF3D7_0826600	-1	-0.999727	-0.964802	0.0349254	VAMP7	SNARE protein%2C putative	protein_coding	1158360	1159860
PF3D7_1421000	-1	-0.776411	-0.74153	0.034881	DIX	DIX domain-containing protein%2C putative	protein_coding	868457	869957
PF3D7_1026200	-1	-0.874946	-0.840387	0.0345587	NA	conserved protein%2C unknown function	protein_coding	1104745	1106245
PF3D7_1209100	-1	-0.951041	-0.916511	0.03453	NA	conserved Plasmodium protein%2C unknown function	protein_coding	425626	427126
PF3D7_1339800	-1	-0.866976	-0.832783	0.0341923	MZT1	mitotic-spindle organizing protein 1%2C putative	protein_coding	1597462	1598962
PF3D7_0808300	-0.958367	-0.834764	-0.800579	0.0341858	NA	ubiquitin regulatory protein%2C putative	protein_coding	418882	420382
PF3D7_0927700	-1	-0.796071	-0.761953	0.034118	PPP4	serine/threonine protein phosphatase 4%2C putative	protein_coding	1127896	1129396
PF3D7_1349800	-1	-0.910572	-0.876524	0.034048	NA	GPN-loop GTPase%2C putative	protein_coding	1999269	2000769
PF3D7_1467400	-0.959326	-0.917566	-0.883557	0.0340095	RPL22	50S ribosomal protein L22%2C apicoplast%2C putative	protein_coding	2754093	2755593
PF3D7_0210400	-1	-0.792992	-0.759156	0.0338368	NA	50S ribosomal protein L33%2C putative	protein_coding	424598	426098
PF3D7_0308100	-0.998391	-0.878999	-0.845255	0.0337439	NA	zinc finger protein%2C putative	protein_coding	354866	356366
PF3D7_0114800	2.36212	2.55787	2.59151	0.0336311	NA	Plasmodium exported protein (hyp7)%2C unknown function	protein_coding	569772	571272
PF3D7_1368300	-1	-0.848823	-0.815325	0.0334986	NA	non-structural maintenance of chromosomes element 1%2C putative	protein_coding	2716790	2718290
PF3D7_1334300	-1	-0.999165	-0.965704	0.0334613	MSRP5	MSP7-like protein	protein_coding	1402248	1403748
PF3D7_0909100	-1	-0.983539	-0.950098	0.0334406	NA	conserved Plasmodium membrane protein%2C unknown function	protein_coding	413631	415131
PF3D7_1139400	-1	-0.98525	-0.95199	0.0332602	NA	non-coding RNA	ncRNA	1568603	1570103
PF3D7_1102600	-0.94896	-0.962772	-0.929531	0.0332412	GEXP14	Plasmodium exported protein%2C unknown function	protein_coding	124249	125749
PF3D7_0513400	-1	-0.957412	-0.924293	0.033119	YihA1	GTP-binding protein YihA1	protein_coding	572243	573743
PF3D7_0629700	-1	-0.998052	-0.965068	0.0329832	SET1	SET domain protein%2C putative	protein_coding	1220308	1221808
PF3D7_0423500	-0.998182	-0.94897	-0.916109	0.0328606	GAPM2	glideosome associated protein with multiple membrane spans 2	protein_coding	1057887	1059387
PF3D7_1017800	-0.997428	-0.895223	-0.862385	0.0328379	NA	conserved Plasmodium protein%2C unknown function	protein_coding	714497	715997
PF3D7_0909000	-1	-0.983539	-0.950714	0.0328247	NA	conserved Plasmodium protein%2C unknown function	protein_coding	413341	414841
PF3D7_0207400	-0.988027	-0.988761	-0.956044	0.0327172	SERA7	serine repeat antigen 7	protein_coding	297480	298980
PF3D7_0824300	-0.990718	-0.771248	-0.738581	0.0326673	OBG2	GTP-binding protein Obg2%2C putative	protein_coding	1061067	1062567
PF3D7_0421000	-0.092256	0.270876	0.303524	0.0326483	NA	Plasmodium RNA of unknown function RUF6	ncRNA	955848	957348
PF3D7_1437100	-1	-0.999846	-0.967243	0.0326033	NA	conserved protein%2C unknown function	protein_coding	1504495	1505995
PF3D7_1408700	-1	-0.956858	-0.924294	0.0325647	NA	conserved protein%2C unknown function	protein_coding	346619	348119
PF3D7_1326400	-1	-0.95408	-0.92164	0.03244	NA	translation initiation factor eIF-2B subunit gamma%2C putative	protein_coding	1098723	1100223
PF3D7_0514000	-1	-0.767328	-0.734939	0.0323891	TTL	tubulin--tyrosine ligase%2C putative	protein_coding	590309	591809
PF3D7_1251200	-1	-0.933263	-0.900919	0.0323441	NA	coronin	protein_coding	2090730	2092230
PF3D7_1133900	-1	-0.995781	-0.963463	0.032318	NA	conserved Plasmodium protein%2C unknown function	protein_coding	1311733	1313233
PF3D7_0930900	-1	-0.961516	-0.929307	0.0322093	NFU1	NifU-like protein%2C putative	protein_coding	1247766	1249266
PF3D7_0303700	-0.989406	-0.850339	-0.81818	0.0321594	BCKDH-E2	lipoamide acyltransferase component of branched-chain alpha-keto acid dehydrogenase complex	protein_coding	192572	194072
PF3D7_0909800	-1	-0.986382	-0.954227	0.0321553	SNRPD3	small nuclear ribonucleoprotein Sm D3%2C putative	protein_coding	444254	445754
PF3D7_0105600	-0.986677	-0.696132	-0.66404	0.0320921	NA	FtsJ-like methyltransferase%2C putative	protein_coding	233964	235464
PF3D7_0115000	2.71542	2.92505	2.95703	0.0319851	SURF1.3	surface-associated interspersed protein 1.3 (SURFIN 1.3)	protein_coding	576703	578203
PF3D7_1330300	-1	-0.768217	-0.736258	0.0319584	NA	DnaJ protein%2C putative	protein_coding	1278031	1279531
PF3D7_0419000	-0.990923	-0.77415	-0.742251	0.031899	NA	dynein regulatory complex protein%2C putative	protein_coding	848792	850292
PF3D7_1217500	-0.999875	-0.972753	-0.940854	0.0318988	NA	conserved Plasmodium protein%2C unknown function	protein_coding	690394	691894
PF3D7_1107600	-1	-0.813677	-0.781907	0.0317695	NA	coiled-coil domain-containing protein 40%2C putative	protein_coding	324823	326323
PF3D7_0517300	-1	-0.999079	-0.967332	0.0317471	SR1	serine/arginine-rich splicing factor 1	protein_coding	727255	728755
PF3D7_0729000	-1	-0.983162	-0.951522	0.0316401	SRP9	signal recognition particle subunit SRP9	protein_coding	1234415	1235915
PF3D7_0211700	-0.999144	-0.739023	-0.70744	0.0315825	TKL1	tyrosine kinase-like protein%2C putative	protein_coding	468407	469907
PF3D7_1036800	-1	-0.952547	-0.920981	0.0315657	AT1	acetyl-CoA transporter 1%2C putative	protein_coding	1451272	1452772
PF3D7_0925000	-1	-0.915094	-0.883598	0.0314956	NA	conserved Plasmodium protein%2C unknown function	protein_coding	1010836	1012336
PF3D7_1412200	-0.988171	-0.931223	-0.899883	0.0313395	NA	MORN repeat protein%2C putative	protein_coding	489880	491380
PF3D7_0933200	-0.971418	-0.804333	-0.773	0.0313334	NA	calcyclin-binding protein%2C putative	protein_coding	1319256	1320756
PF3D7_0318900	-1	-1	-0.968704	0.0312962	NA	PAT complex subunit CCDC47%2C putative	protein_coding	793596	795096
PF3D7_1033900	-1	-0.9504	-0.919109	0.0312909	NA	ubiquitin-conjugating enzyme E2%2C putative	protein_coding	1356618	1358118
PF3D7_0903800	-1	-0.92896	-0.897717	0.0312427	CCp4	LCCL domain-containing protein	protein_coding	178186	179686
PF3D7_0925200	-0.995866	-0.933642	-0.902482	0.0311594	RRP8	ribosomal RNA-processing protein 8%2C putative	protein_coding	1016309	1017809
PF3D7_0108700	-0.99801	-0.988357	-0.957209	0.0311489	PSOP24	secreted ookinete protein%2C putative	protein_coding	356484	357984
PF3D7_0822600	-0.993138	-0.990107	-0.958988	0.0311193	SEC23	protein transport protein SEC23	protein_coding	995625	997125
PF3D7_1104000	-1	-0.96455	-0.933444	0.0311058	NA	phenylalanine--tRNA ligase beta subunit	protein_coding	177757	179257
PF3D7_1019100	-0.993597	-0.8432	-0.812421	0.030779	NA	conserved Plasmodium protein%2C unknown function	protein_coding	771810	773310
PF3D7_1236650	-0.966875	-0.654279	-0.623525	0.0307534	NA	conserved Plasmodium protein%2C unknown function	protein_coding	1528133	1529633
PF3D7_1314700	-0.993961	-0.974433	-0.943713	0.0307196	NA	pinin/SDK/MemA domain-containing protein%2C putative	protein_coding	628614	630114
PF3D7_0513500	-1	-0.954686	-0.924052	0.0306341	PAM16	mitochondrial import inner membrane translocase subunit TIM16%2C putative	protein_coding	572223	573723
PF3D7_0205400	-0.995293	-0.791464	-0.760872	0.0305923	NA	PCI domain-containing protein%2C putative	protein_coding	221829	223329
PF3D7_0503900	-0.99969	-0.903406	-0.872865	0.0305406	NA	conserved Plasmodium protein%2C unknown function	protein_coding	156262	157762
PF3D7_0114100	1.80746	1.9985	2.02892	0.0304215	MC-2TM	Pfmc-2TM Maurer's cleft two transmembrane protein	protein_coding	548169	549669
PF3D7_1144200	-0.99929	-0.977033	-0.946702	0.0303313	NA	conserved Plasmodium protein%2C unknown function	protein_coding	1758705	1760205
PF3D7_1432000	-0.958984	-0.944956	-0.914629	0.0303267	SYN11	syntaxin%2C Qa-SNARE family	protein_coding	1258613	1260113
PF3D7_0321300	-0.970487	-0.756265	-0.725958	0.0303068	NA	conserved Plasmodium protein%2C unknown function	protein_coding	892580	894080
PF3D7_1128500	-1	-0.896469	-0.866169	0.0303	mHCF101	Fe-S cluster assembly factor HCF101%2C putative	protein_coding	1106771	1108271
PF3D7_0113800	2.97383	3.01546	3.04575	0.0302879	NA	DBL containing protein%2C unknown function	protein_coding	525529	527029
PF3D7_1325700	-0.989355	-0.896222	-0.86595	0.0302716	NA	conserved Plasmodium protein%2C unknown function	protein_coding	1068687	1070187
PF3D7_0526900	-0.997096	-0.903899	-0.873674	0.0302244	NA	transmembrane emp24 domain-containing protein%2C putative	protein_coding	1121601	1123101
PF3D7_1438100	-1	-1	-0.969954	0.0300463	SEC62	translocation protein SEC62%2C putative	protein_coding	1543053	1544553
PF3D7_0531100	-0.986446	-0.856513	-0.826529	0.0299846	NA	conserved Plasmodium protein%2C unknown function	protein_coding	1278393	1279893
PF3D7_0809000	-0.670375	-0.645463	-0.615483	0.0299809	NA	Plasmodium RNA of unknown function RUF6	ncRNA	455685	457185
PF3D7_0922700	-1	-0.901226	-0.871253	0.0299731	PRP18	pre-mRNA-splicing factor 18%2C putative	protein_coding	921172	922672
PF3D7_0105500	-0.992052	-0.711548	-0.681887	0.0296609	NA	conserved protein%2C unknown function	protein_coding	229019	230519
PF3D7_0908300	-0.997397	-0.984683	-0.955107	0.0295755	NA	conserved protein%2C unknown function	protein_coding	386354	387854
PF3D7_1363700	-0.993074	-0.709814	-0.680258	0.0295563	AMR1	protein AMR1	protein_coding	2551034	2552534
PF3D7_0529200	-1	-0.833056	-0.803584	0.0294724	NA	sugar transporter%2C putative	protein_coding	1191972	1193472
PF3D7_1441300	-0.969915	-0.921293	-0.891822	0.0294704	NA	serine/threonine protein kinase%2C putative	protein_coding	1680166	1681666
PF3D7_0705800	-0.988842	-0.965358	-0.935889	0.029469	CRISP	cysteine-rich secretory protein	protein_coding	288588	290088
PF3D7_0730900	-0.973037	-0.996194	-0.966839	0.0293547	PTP4	EMP1-trafficking protein	protein_coding	1323451	1324951
PF3D7_0104200	-0.999064	-0.983229	-0.954026	0.029203	NA	StAR-related lipid transfer protein	protein_coding	184320	185820
PF3D7_0726500	-0.984395	-0.95821	-0.929008	0.0292025	NA	ubiquitin carboxyl-terminal hydrolase%2C putative	protein_coding	1137974	1139474
PF3D7_0920200	-1	-0.832217	-0.803101	0.0291158	NA	CS domain protein%2C putative	protein_coding	830452	831952
PF3D7_1408900	-1	-0.878668	-0.849569	0.0290996	NA	tRNA-dihydrouridine synthase%2C putative	protein_coding	351931	353431
PF3D7_1123900	-1	-0.924645	-0.895567	0.029079	SNU13	13 kDa ribonucleoprotein-associated protein%2C putative	protein_coding	943849	945349
PF3D7_1009800	-1	-0.785914	-0.756873	0.0290416	NA	conserved Plasmodium membrane protein%2C unknown function	protein_coding	397929	399429
PF3D7_1011100	-0.997948	-0.951129	-0.922261	0.028868	NA	conserved Plasmodium protein%2C unknown function	protein_coding	435809	437309
PF3D7_1319300	-1	-0.996143	-0.967319	0.0288231	TRM1	tRNA (guanine(26)-N(2))-dimethyltransferase%2C putative	protein_coding	798620	800120
PF3D7_0411000	-0.959763	-0.959207	-0.930395	0.0288117	ApiAP2	AP2 domain transcription factor AP2-Z%2C putative	protein_coding	497830	499330
PF3D7_1331200	-1	-0.876254	-0.847525	0.0287289	NA	conserved Plasmodium protein%2C unknown function	protein_coding	1304680	1306180
PF3D7_0317400	-0.951099	-0.80812	-0.779419	0.0287007	NA	DNA replication complex GINS protein%2C putative	protein_coding	713650	715150
PF3D7_0221400	2.68761	2.88271	2.91136	0.0286511	NA	stevor	protein_coding	859465	860965
PF3D7_1037300	-1	-0.963899	-0.935274	0.0286252	AAC1	ADP%2CATP carrier protein 1	protein_coding	1480203	1481703
PF3D7_0405100	-0.949167	-0.940512	-0.91196	0.028552	SEC24B	protein transport protein Sec24B%2C putative	protein_coding	277479	278979
PF3D7_0704400	-1	-0.978011	-0.949557	0.0284547	NA	phosphoinositide-binding protein%2C putative	protein_coding	203332	204832
PF3D7_1140500	-1	-0.912175	-0.883773	0.0284018	MyoK	myosin K%2C putative	protein_coding	1609099	1610599
PF3D7_1450300	-0.999999	-0.923235	-0.894912	0.0283227	CPR	NADPH--cytochrome P450 reductase%2C putative	protein_coding	2055640	2057140
PF3D7_1233600	-1	-0.98436	-0.956102	0.0282579	AARP1	asparagine and aspartate rich protein 1	protein_coding	1382266	1383766
PF3D7_0317700	-0.967315	-0.851644	-0.823389	0.0282554	NA	CPSF (cleavage and polyadenylation specific factor)%2C subunit A%2C putative	protein_coding	726543	728043
PF3D7_0705900	-0.973145	-0.947212	-0.918967	0.0282447	NA	ATP synthase subunit C%2C putative	protein_coding	291045	292545
PF3D7_0732000	2.76979	2.92823	2.95647	0.0282356	NA	stevor	protein_coding	1384634	1386134
PF3D7_0706900	-0.919377	-0.925444	-0.897337	0.0281077	NA	tRNA Histidine	tRNA	326297	327797
PF3D7_0532300	-0.963918	-0.975652	-0.947569	0.0280828	NA	Plasmodium exported protein (PHISTb)%2C unknown function	protein_coding	1306098	1307598
PF3D7_0422900	-0.994186	-0.585538	-0.5576	0.0279383	NA	methyltransferase%2C putative	protein_coding	1044300	1045800
PF3D7_1466100	-0.999979	-1	-0.972066	0.027934	PPKL	protein phosphatase containing kelch-like domains	protein_coding	2688985	2690485
PF3D7_0515100	-0.991199	-0.736967	-0.709051	0.0279161	ROM9	rhomboid protease ROM9	protein_coding	626344	627844
PF3D7_1003300	-1	-0.892856	-0.864953	0.027903	ARD1	N-terminal acetyltransferase A complex catalytic subunit ARD1%2C putative	protein_coding	151098	152598
PF3D7_0206300	-0.997875	-0.851805	-0.824064	0.0277405	AROM	pentafunctional AROM polypeptide%2C putative%2C pseudogene	pseudogene	251393	252893
PF3D7_0904300	-0.994768	-0.619335	-0.591699	0.0276367	NA	conserved protein%2C unknown function	protein_coding	206958	208458
PF3D7_0105200	-1	-0.818171	-0.79058	0.0275915	RAP1	RAP protein RAP1	protein_coding	224001	225501
PF3D7_0709300	-1	-0.959479	-0.931892	0.0275877	MED14	mediator of RNA polymerase II transcription subunit 14%2C putative	protein_coding	421936	423436
PF3D7_0111000	-0.997429	-0.92628	-0.898697	0.0275823	NA	kinesin-8B%2C putative	protein_coding	428378	429878
PF3D7_1325300	-0.992923	-0.835412	-0.80784	0.0275727	NA	conserved Plasmodium protein%2C unknown function	protein_coding	1049914	1051414
PF3D7_1369300	-0.999905	-0.845277	-0.817729	0.027548	NA	conserved Plasmodium protein%2C unknown function	protein_coding	2757907	2759407
PF3D7_0320100	-1	-0.926559	-0.899182	0.0273766	SEC22	protein transport protein SEC22	protein_coding	838575	840075
PF3D7_0203800	-0.998775	-0.857878	-0.830527	0.027351	NA	WD repeat-containing protein%2C putative	protein_coding	174696	176196
PF3D7_1414200	-1	-1	-0.972672	0.027328	NA	conserved Plasmodium protein%2C unknown function	protein_coding	566301	567801
PF3D7_0303800	-0.974643	-0.8332	-0.805997	0.0272034	NA	IBR domain protein%2C putative	protein_coding	192498	193998
PF3D7_1315500	-1	-0.882441	-0.855353	0.0270883	NA	conserved protein%2C unknown function	protein_coding	653772	655272
PF3D7_0309500	-1	-0.880597	-0.853644	0.0269524	AS	asparagine synthetase [glutamine-hydrolyzing]%2C putative	protein_coding	400932	402432
PF3D7_0309400	-1	-0.880597	-0.853644	0.0269524	NA	small nucleolar RNA Me18S-Um1356	snoRNA	401076	402576
PF3D7_1471600	-1	-1	-0.973264	0.0267358	APR2	apical polar ring protein APR2%2C putative	protein_coding	2924720	2926220
PF3D7_1230800	-1	-0.997887	-0.971163	0.0267242	WTAP	pre-mRNA-splicing regulator WTAP%2C putative	protein_coding	1262242	1263742
PF3D7_1314200	-1	-0.878939	-0.852221	0.0267185	TERT	telomerase reverse transcriptase	protein_coding	610084	611584
PF3D7_1459700	-0.948144	-0.754959	-0.728245	0.0267132	NA	pyridoxal 5'-phosphate synthase%2C putative	protein_coding	2446216	2447716
PF3D7_1131700	-1	-1	-0.97329	0.02671	NA	conserved Plasmodium protein%2C unknown function	protein_coding	1225974	1227474
PF3D7_0417500	-1	-0.904865	-0.878159	0.0267054	NA	memo-like protein	protein_coding	779487	780987
PF3D7_1309400	-1	-0.997994	-0.971301	0.026693	NA	HORMA domain protein%2C putative	protein_coding	430847	432347
PF3D7_0803700	-1	-0.871257	-0.844584	0.0266732	g-tub	tubulin gamma chain	protein_coding	229966	231466
PF3D7_0203200	-0.941434	-0.597089	-0.570434	0.0266557	NA	conserved Plasmodium protein%2C unknown function	protein_coding	159391	160891
PF3D7_0203300	-0.941434	-0.597089	-0.570434	0.0266557	ERCC1	ERCC1 nucleotide excision repair protein%2C putative	protein_coding	159392	160892
PF3D7_1470700	-1	-0.996552	-0.969957	0.0265948	NA	conserved Plasmodium protein%2C unknown function	protein_coding	2888232	2889732
PF3D7_0908700	-0.996396	-0.731193	-0.704622	0.026571	NA	tRNA pseudouridine synthase%2C putative	protein_coding	403188	404688
PF3D7_1350800	-1	-0.458507	-0.431964	0.0265428	NA	conserved Plasmodium protein%2C unknown function	protein_coding	2025606	2027106
PF3D7_1255000	2.94255	3.19187	3.21838	0.0265109	RIF	rifin	protein_coding	2233599	2235099
PF3D7_0514400	-1	-0.900454	-0.873947	0.0265072	NA	tRNA Phenylalanine	tRNA	603523	605023
PF3D7_0932300	-1	-0.919845	-0.893341	0.0265045	M18AAP	M18 aspartyl aminopeptidase	protein_coding	1291043	1292543
PF3D7_1031300	-0.997168	-0.873734	-0.847247	0.0264862	NA	SAE2 domain-containing protein%2C putative	protein_coding	1258097	1259597
PF3D7_1148100	-1	-0.939313	-0.912837	0.0264757	NA	non-coding RNA	ncRNA	1915391	1916891
PF3D7_1141800	-0.984873	-0.850193	-0.823719	0.0264739	NA	EELM2 domain-containing protein%2C putative	protein_coding	1675066	1676566
PF3D7_0606500	-1	-0.983193	-0.956869	0.0263241	PTB	polypyrimidine tract-binding protein%2C putative	protein_coding	269398	270898
PF3D7_1212600	-0.943053	-0.879105	-0.852794	0.0263112	NA	SND2 domain-containing protein%2C putative	protein_coding	556424	557924
PF3D7_1459400	-1	-0.935892	-0.90978	0.0261114	NA	conserved protein%2C unknown function	protein_coding	2434844	2436344
PF3D7_1234200	-1	-0.865845	-0.839803	0.0260425	NA	helicase%2C putative%2C pseudogene	pseudogene	1426397	1427897
PF3D7_1433700	-1	-0.802497	-0.776475	0.0260227	NA	conserved Plasmodium protein%2C unknown function	protein_coding	1349100	1350600
PF3D7_0323600	-0.993435	-0.716553	-0.690546	0.0260076	NA	BSD domain-containing protein%2C putative	protein_coding	987164	988664
PF3D7_0313000	-1	-0.946341	-0.920392	0.0259491	NA	conserved Plasmodium protein%2C unknown function	protein_coding	538327	539827
PF3D7_1040400	2.59508	2.91171	2.93766	0.0259444	RIF	rifin	protein_coding	1611529	1613029
PF3D7_1015900	-0.984374	-0.964406	-0.938501	0.0259054	ENO	enolase	protein_coding	635670	637170
PF3D7_1241600	-1	-0.878925	-0.853037	0.0258875	SAMC	S-adenosylmethionine mitochondrial carrier protein	protein_coding	1773020	1774520
PF3D7_1215300	-1	-0.85758	-0.831709	0.0258714	CPN10	10 kDa chaperonin	protein_coding	629495	630995
PF3D7_0818300	-1	-0.936886	-0.911038	0.0258473	NA	dynactin subunit 6%2C putative	protein_coding	832184	833684
PF3D7_0312300	-1	-0.867961	-0.842169	0.0257914	RPN12	26S proteasome regulatory subunit RPN12%2C putative	protein_coding	520938	522438
PF3D7_1203300	-1	-0.878427	-0.852666	0.0257614	NA	TBCC domain-containing protein%2C putative	protein_coding	176777	178277
PF3D7_1208100	-1	-0.740529	-0.71477	0.0257584	NA	conserved Plasmodium protein%2C unknown function	protein_coding	360598	362098
PF3D7_1120700	-0.923774	-0.965505	-0.93982	0.0256848	NA	conserved Plasmodium protein%2C unknown function	protein_coding	788629	790129
PF3D7_0820600	-1	-0.903157	-0.877489	0.0256682	NA	conserved protein%2C unknown function	protein_coding	927545	929045
PF3D7_0602800	-1	-0.886401	-0.860765	0.0256358	JmjC2	JmjC domain-containing protein 2%2C putative	protein_coding	114788	116288
PF3D7_0603900	-0.986475	-0.886708	-0.861097	0.0256104	NA	conserved Plasmodium protein%2C unknown function	protein_coding	162116	163616
PF3D7_1144800	-1	-0.877849	-0.852257	0.025592	NA	conserved Plasmodium protein%2C unknown function	protein_coding	1773604	1775104
PF3D7_1316300	-1	-0.993106	-0.967523	0.025583	NA	conserved Plasmodium protein%2C unknown function	protein_coding	681649	683149
PF3D7_1449000	-1	-0.915153	-0.889596	0.0255575	GEST	gamete egress and sporozoite traversal protein%2C putative	protein_coding	2004956	2006456
PF3D7_1455200	-0.997129	-0.991511	-0.966015	0.0254959	NA	methyltransferase AAMT	protein_coding	2252098	2253598
PF3D7_0317900	-0.992557	-0.729991	-0.704616	0.025375	NA	conserved protein%2C unknown function	protein_coding	738192	739692
PF3D7_1223700	-1	-0.871141	-0.845806	0.0253344	VIT	vacuolar iron transporter	protein_coding	967561	969061
PF3D7_1217800	-0.999523	-0.949135	-0.923944	0.0251911	DPH3	diphthamide biosynthesis protein 3%2C putative	protein_coding	698888	700388
PF3D7_0413500	-0.965959	-0.825834	-0.800694	0.0251392	PGM2	phosphoglucomutase-2	protein_coding	614160	615660
PF3D7_1035200	-1	-0.949081	-0.923995	0.0250864	NA	S-antigen	protein_coding	1392855	1394355
PF3D7_1422100	-0.994916	-0.909712	-0.88468	0.0250318	NA	ribosomal protein L21%2C mitochondrial%2C putative	protein_coding	895071	896571
PF3D7_0531200	-1	-0.757939	-0.733013	0.0249254	NA	ribosomal protein S16%2C mitochondrial%2C putative	protein_coding	1280383	1281883
PF3D7_1003000	-0.998476	-0.967565	-0.942694	0.0248718	NA	guanylate cyclase organizer UGO%2C putative	protein_coding	140401	141901
PF3D7_1241200	-1	-0.724404	-0.6997	0.0247038	NUP269	nucleoporin NUP269%2C putative	protein_coding	1756183	1757683
PF3D7_0908400	-0.997513	-0.984581	-0.96005	0.024531	NA	conserved Plasmodium protein%2C unknown function	protein_coding	386510	388010
PF3D7_1235900	-0.974231	-0.953008	-0.928528	0.0244802	XAB2	pre-mRNA-splicing factor SYF1%2C putative	protein_coding	1501548	1503048
PF3D7_1331800	-1	-0.972663	-0.948194	0.024469	NA	60S ribosomal protein L23%2C putative	protein_coding	1321578	1323078
PF3D7_1131800	-1	-0.993722	-0.969261	0.0244614	NA	oxysterol-binding protein%2C putative	protein_coding	1232599	1234099
PF3D7_1203400	-1	-0.924197	-0.899754	0.0244427	MFS4	major facilitator superfamily domain-containing protein%2C putative	protein_coding	176517	178017
PF3D7_0810000	-0.998909	-0.640722	-0.616313	0.0244086	NA	acyl-CoA binding protein%2C putative	protein_coding	518127	519627
PF3D7_0107200	-0.974334	-0.902826	-0.878429	0.0243967	CCR4-3	CCR4 domain-containing protein 3%2C putative	protein_coding	296188	297688
PF3D7_1472000	-1	-0.766437	-0.742113	0.0243241	ISY1	pre-mRNA-splicing factor ISY1%2C putative	protein_coding	2939177	2940677
PF3D7_1224200	-0.983841	-0.807091	-0.782829	0.0242622	NA	BRO1 domain-containing protein%2C putative	protein_coding	980062	981562
PF3D7_0521500	-1	-0.691085	-0.666888	0.0241968	NA	ribosomal large subunit pseudouridylate synthase%2C putative	protein_coding	876767	878267
PF3D7_1463600	-1	-0.896862	-0.872676	0.0241856	NA	conserved Plasmodium protein%2C unknown function	protein_coding	2580100	2581600
PF3D7_1028100	-1	-0.844003	-0.819871	0.024132	PPO	protoporphyrinogen oxidase	protein_coding	1162785	1164285
PF3D7_0933000	-1	-0.972629	-0.948558	0.0240718	NA	CSTF domain-containing protein%2C putative	protein_coding	1309703	1311203
PF3D7_0937100	2.35445	2.68945	2.71346	0.0240096	NA	Plasmodium exported protein%2C unknown function	protein_coding	1469141	1470641
PF3D7_0708000	-1	-0.581274	-0.557337	0.0239372	NA	cytoskeleton associated protein%2C putative	protein_coding	367273	368773
PF3D7_1479700	2.54643	2.88883	2.91277	0.023935	RIF	rifin	protein_coding	3275229	3276729
PF3D7_0312200	-0.994291	-0.963352	-0.939509	0.0238434	NA	tetratricopeptide repeat protein%2C putative	protein_coding	520055	521555
PF3D7_0908100	-0.998473	-0.991561	-0.967736	0.0238249	NA	apicoplast integral membrane protein%2C putative	protein_coding	375086	376586
PF3D7_0901900	-0.99948	-0.839395	-0.815601	0.0237937	NA	probable protein%2C unknown function	protein_coding	87818	89318
PF3D7_1353400	-1	-0.958264	-0.93457	0.0236939	NA	Ran-binding protein%2C putative	protein_coding	2138410	2139910
PF3D7_0405900	-0.968938	-0.999756	-0.976159	0.023597	ASP	apical sushi protein	protein_coding	319064	320564
PF3D7_0406000	-0.968938	-0.999756	-0.976159	0.023597	NA	conserved protein%2C unknown function	protein_coding	319298	320798
PF3D7_0921100	-1	-0.921717	-0.898203	0.0235136	NA	conserved Plasmodium protein%2C unknown function	protein_coding	859932	861432
PF3D7_0301200	-0.954443	-0.809237	-0.785791	0.0234458	FIKK3	serine/threonine protein kinase%2C FIKK family	protein_coding	80783	82283
PF3D7_0722700	-1	-0.8392	-0.815774	0.0234264	C3AP1	respiratory chain complex 3 associated protein 1	protein_coding	960628	962128
PF3D7_1416000	-1	-0.912837	-0.889524	0.0233129	NA	conserved Plasmodium protein%2C unknown function	protein_coding	642913	644413
PF3D7_1102900	-1	-0.967638	-0.944329	0.0233087	NA	Plasmodium exported protein (hyp11)%2C unknown function	protein_coding	135577	137077
PF3D7_1003500	-1	-0.859989	-0.836729	0.0232598	NA	40S ribosomal protein S20e%2C putative	protein_coding	162928	164428
PF3D7_1429000	-1	-0.901228	-0.877993	0.0232351	NA	protein archease%2C putative	protein_coding	1140792	1142292
PF3D7_1356300	-1	-0.813551	-0.790368	0.0231829	NA	ubiquitin-conjugating enzyme E2%2C putative	protein_coding	2230115	2231615
PF3D7_1107900	-1	-0.967415	-0.944308	0.0231077	MSCS	mechanosensitive ion channel protein%2C putative	protein_coding	348851	350351
PF3D7_1031500	-1	-1	-0.977117	0.0228833	DDX3X	ATP-dependent DNA helicase DDX3X	protein_coding	1268536	1270036
PF3D7_0505300	-1	-0.83135	-0.808557	0.0227928	NA	UDP-N-acetylglucosamine transporter%2C putative	protein_coding	232138	233638
PF3D7_0317500	-1	-0.990312	-0.967652	0.0226601	EG5	kinesin-5	protein_coding	722140	723640
PF3D7_1331700	-1	-0.928616	-0.906107	0.0225097	NA	glutamine--tRNA ligase%2C putative	protein_coding	1322658	1324158
PF3D7_0205000	-1	-0.902153	-0.879657	0.0224964	NA	conserved Plasmodium protein%2C unknown function	protein_coding	214214	215714
PF3D7_0607000	-1	-1	-0.977532	0.0224683	NA	translation initiation factor IF-2%2C putative	protein_coding	290964	292464
PF3D7_1014100	-0.990959	-0.803987	-0.781684	0.022303	MSA180	merozoite surface protein MSA180	protein_coding	553232	554732
PF3D7_0629300	-0.933403	-0.821636	-0.799429	0.0222068	PL	phospholipase%2C putative	protein_coding	1203858	1205358
PF3D7_0805500	-1	-0.998774	-0.976574	0.0221994	NA	conserved Plasmodium protein%2C unknown function	protein_coding	310047	311547
PF3D7_1228800	-0.983267	-0.993613	-0.971445	0.0221688	NA	WD repeat-containing protein%2C putative	protein_coding	1179368	1180868
PF3D7_1232400	-1	-0.675874	-0.653732	0.0221418	NA	CWC16 domain-containing protein%2C putative	protein_coding	1338324	1339824
PF3D7_0604600	-1	-0.855044	-0.833123	0.0219213	NA	DNA helicase%2C putative	protein_coding	197861	199361
PF3D7_0918300	-0.998554	-0.952764	-0.930852	0.021912	EIF3F	eukaryotic translation initiation factor 3 subunit F%2C putative	protein_coding	752442	753942
PF3D7_0918400	-0.998554	-0.952764	-0.930852	0.021912	NA	conserved Plasmodium protein%2C unknown function	protein_coding	753296	754796
PF3D7_1035400	-1	-0.97824	-0.956335	0.0219049	MSP3	merozoite surface protein 3	protein_coding	1402806	1404306
PF3D7_0905900	-1	-0.972383	-0.950485	0.0218981	SEC27	coatomer subunit beta%2C putative	protein_coding	296149	297649
PF3D7_1474400	-1	-0.918947	-0.897051	0.021896	NA	conserved Plasmodium protein%2C unknown function	protein_coding	3043128	3044628
PF3D7_1020700	-1	-0.996662	-0.974781	0.021881	NA	N-acetyltransferase%2C GNAT family%2C putative	protein_coding	833832	835332
PF3D7_0214100	-1	-0.976597	-0.954761	0.0218357	SEC31	protein transport protein SEC31	protein_coding	573393	574893
PF3D7_0907000	-1	-0.843795	-0.822023	0.0217721	NA	conserved Plasmodium protein%2C unknown function	protein_coding	336189	337689
PF3D7_0610800	-1	-0.986048	-0.964296	0.021752	TK	transketolase	protein_coding	452670	454170
PF3D7_1320300	-1	-0.846973	-0.825226	0.0217466	NA	conserved protein%2C unknown function	protein_coding	840465	841965
PF3D7_1319500	-0.979701	-0.738709	-0.716963	0.0217457	NA	conserved protein%2C unknown function	protein_coding	805868	807368
PF3D7_1312800	-1	-0.898209	-0.876503	0.0217054	AAP2	protein AAP2	protein_coding	544569	546069
PF3D7_1209200	-1	-0.925376	-0.903694	0.0216824	LSM7	U6 snRNA-associated Sm-like protein LSm7%2C putative	protein_coding	425773	427273
PF3D7_0503300	-1	-0.99922	-0.977792	0.0214276	SRSF12	serine/arginine-rich splicing factor 12	protein_coding	136844	138344
PF3D7_1242700	-1	-0.944408	-0.923011	0.0213974	NA	40S ribosomal protein S17%2C putative	protein_coding	1802129	1803629
PF3D7_1223100	-1	-0.987784	-0.966443	0.021341	PKAr	cAMP-dependent protein kinase regulatory subunit	protein_coding	929526	931026
PF3D7_1113800	-1	-0.998099	-0.976852	0.0212463	NA	conserved Plasmodium membrane protein%2C unknown function	protein_coding	533358	534858
PF3D7_1442200	-1	-0.974183	-0.95296	0.0212232	YihA2	GTP-binding protein YihA2	protein_coding	1711578	1713078
PF3D7_0826800	-1	-0.947323	-0.926267	0.0210558	NA	small nucleolar RNA snoR05	snoRNA	1160829	1162329
PF3D7_0522700	-0.987222	-0.923051	-0.902007	0.0210441	SufA	iron-sulfur cluster assembly protein SufA	protein_coding	941426	942926
PF3D7_0729600	-1	-0.812923	-0.791886	0.0210365	CMC1	COX assembly mitochondrial protein%2C putative	protein_coding	1257495	1258995
PF3D7_0308500	-0.993054	-0.730444	-0.709452	0.0209916	NA	activator of Hsp90 ATPase%2C putative	protein_coding	368924	370424
PF3D7_0921000	-1	-0.910345	-0.88936	0.0209846	NA	ubiquitin-conjugating enzyme E2%2C putative	protein_coding	859106	860606
PF3D7_1134700	-0.993574	-0.978847	-0.957893	0.0209548	RPA2	DNA-directed RNA polymerase I subunit RPA2%2C putative	protein_coding	1364030	1365530
PF3D7_1315100	-1	-1	-0.97906	0.02094	PK9	serine/threonine protein kinase PK9	protein_coding	637285	638785
PF3D7_1027100	-1	-0.954874	-0.934002	0.0208718	MPP10	U3 small nucleolar ribonucleoprotein protein MPP10%2C putative	protein_coding	1136167	1137667
PF3D7_1232000	-1	-0.995992	-0.975207	0.0207849	aFRS	phenylalanine--tRNA ligase	protein_coding	1327593	1329093
PF3D7_0909300	-1	-0.980049	-0.959268	0.0207814	ARP	apoptosis-related protein	protein_coding	422042	423542
PF3D7_1444500	-1	-0.99993	-0.979182	0.020748	eIK1	eukaryotic translation initiation factor 2-alpha kinase 1	protein_coding	1839275	1840775
PF3D7_1222300	-0.998441	-0.919382	-0.89892	0.0204621	GRP94	endoplasmin%2C putative	protein_coding	885832	887332
PF3D7_1107000	-1	-0.936861	-0.916416	0.0204444	LSM4	U6 snRNA-associated Sm-like protein LSm4%2C putative	protein_coding	289953	291453
PF3D7_0403000	-1	-0.998146	-0.977713	0.0204325	NA	tRNA Asparagine	tRNA	173828	175328
PF3D7_1113000	-0.957246	-0.966272	-0.945913	0.0203584	NA	conserved Plasmodium protein%2C unknown function	protein_coding	490068	491568
PF3D7_0305300	-1	-0.904556	-0.884264	0.0202923	NA	transporter%2C putative	protein_coding	258995	260495
PF3D7_1463700	-1	-0.879917	-0.859722	0.0201948	CYC1	cyclin 1	protein_coding	2580272	2581772
PF3D7_0603800	-0.987308	-0.703544	-0.683351	0.020193	CEP76	NdP2 protein%2C putative	protein_coding	160182	161682
PF3D7_0414700	-0.989838	-0.678665	-0.658612	0.0200534	NA	GTP-binding protein%2C putative	protein_coding	659047	660547
PF3D7_0207500	-1	-0.946874	-0.926921	0.0199522	SERA6	serine repeat antigen 6	protein_coding	302320	303820
PF3D7_1036000	-0.986207	-0.822586	-0.802662	0.0199247	MSP11	merozoite surface protein 11	protein_coding	1425842	1427342
PF3D7_1407700	-1	-1	-0.980085	0.0199148	NA	conserved protein%2C unknown function	protein_coding	278175	279675
PF3D7_1229900	-1	-0.891744	-0.871914	0.0198294	NA	dynein regulatory complex subunit 7%2C putative	protein_coding	1232704	1234204
PF3D7_1351300	-1	-0.908195	-0.888392	0.0198031	NA	conserved Plasmodium membrane protein%2C unknown function	protein_coding	2049156	2050656
PF3D7_0909400	-1	-0.979938	-0.960139	0.0197988	NA	exoribonuclease%2C putative	protein_coding	421924	423424
PF3D7_0311200	-1	-0.765087	-0.745289	0.0197978	NA	valine--tRNA ligase%2C putative	protein_coding	472859	474359
PF3D7_0715900	-1	-1	-0.980361	0.0196387	CDF	cation diffusion facilitator family protein%2C putative	protein_coding	696964	698464
PF3D7_0608900	-0.988187	-1	-0.980452	0.0195484	NA	conserved Plasmodium protein%2C unknown function	protein_coding	362993	364493
PF3D7_0214800	-0.910986	-1	-0.980459	0.0195407	NA	conserved Plasmodium membrane protein%2C unknown function	protein_coding	602260	603760
PF3D7_1470600	-1	-0.944985	-0.925457	0.0195275	RAP21	RAP protein RAP21	protein_coding	2888565	2890065
PF3D7_0800100	3.30736	3.28368	3.30318	0.0195029	VAR	erythrocyte membrane protein 1%2C PfEMP1	protein_coding	20360	21860
PF3D7_0324600	2.9096	2.92876	2.94815	0.0193847	NA	stevor	protein_coding	1020997	1022497
PF3D7_0214500	-1	-0.909467	-0.890118	0.0193488	NA	conserved Plasmodium protein%2C unknown function	protein_coding	589109	590609
PF3D7_0818900	-0.969043	-0.99947	-0.980168	0.0193018	HSP70	heat shock protein 70	protein_coding	857549	859049
PF3D7_1121300	-0.927855	-0.998141	-0.978852	0.0192895	TKL2	tyrosine kinase-like protein	protein_coding	807698	809198
PF3D7_0832800	2.61233	2.83778	2.85705	0.019277	RIF	rifin	protein_coding	1410057	1411557
PF3D7_1324200	-1	-0.742723	-0.723632	0.0190909	NA	micro-fibrillar-associated protein%2C putative	protein_coding	1001481	1002981
PF3D7_0811000	-0.95441	-0.872447	-0.853379	0.0190681	CUL1	cullin-1%2C putative	protein_coding	552115	553615
PF3D7_0922400	-1	-0.757872	-0.738809	0.0190628	pBAS	para-aminobenzoic acid synthetase	protein_coding	907582	909082
PF3D7_1412000	-1	-0.981452	-0.962433	0.0190195	NA	p1/s1 nuclease%2C putative	protein_coding	481069	482569
PF3D7_0631800	2.94101	3.0598	3.07874	0.0189419	RIF	rifin	protein_coding	1328770	1330270
PF3D7_1461200	-1	-0.937442	-0.918534	0.0189082	IMP3	U3 small nucleolar ribonucleoprotein protein IMP3%2C putative	protein_coding	2488190	2489690
PF3D7_1342700	-1	-0.957746	-0.938847	0.018898	RPB12	DNA-directed RNA polymerases I%2C II%2C and III subunit RPABC4%2C putative	protein_coding	1677786	1679286
PF3D7_1219500	2.80049	2.84039	2.85926	0.0188724	VAR	erythrocyte membrane protein 1 (PfEMP1)%2C exon 2%2C pseudogene	pseudogene	783017	784517
PF3D7_0207800	-0.981085	-0.96184	-0.942973	0.0188666	SERA3	serine repeat antigen 3	protein_coding	316444	317944
PF3D7_1332800	-1	-1	-0.981152	0.0188478	NA	eukaryotic translation initiation factor 6%2C putative	protein_coding	1346358	1347858
PF3D7_1010500	-0.998098	-0.956869	-0.938031	0.0188379	NA	ankyrin-repeat protein%2C putative	protein_coding	416704	418204
PF3D7_1010400	-0.998098	-0.956869	-0.938031	0.0188379	NA	MORN repeat protein%2C putative	protein_coding	416971	418471
PF3D7_0609700	-0.990314	-0.87637	-0.857627	0.0187429	KIC6	protein KIC6	protein_coding	411442	412942
PF3D7_0103100	-0.99998	-0.761995	-0.743296	0.0186995	VPS51	vacuolar protein sorting-associated protein 51%2C putative	protein_coding	139871	141371
PF3D7_1337100	-1	-0.93142	-0.912819	0.0186016	PK6	protein kinase 6	protein_coding	1494105	1495605
PF3D7_1101400	2.01873	2.26437	2.28289	0.0185245	RIF	rifin%2C pseudogene	pseudogene	77500	79000
PF3D7_0710000	-0.900863	-0.989677	-0.971171	0.0185066	SLP	Sfi1-like protein SLP	protein_coding	458376	459876
PF3D7_1464800	-1	-0.823901	-0.805422	0.0184793	NA	EF-hand calcium-binding domain-containing protein%2C putative	protein_coding	2627881	2629381
PF3D7_1034800	-0.99594	-0.577217	-0.55878	0.0184372	NA	conserved protein%2C unknown function	protein_coding	1378949	1380449
PF3D7_0608800	-1	-0.993385	-0.974964	0.0184215	OAT	ornithine aminotransferase	protein_coding	360325	361825
PF3D7_1228100	-0.988401	-0.800112	-0.78171	0.0184025	LRR13	leucine-rich repeat protein	protein_coding	1142694	1144194
PF3D7_1420200	-0.983173	-0.824095	-0.80582	0.0182752	UNC	myosin-specific chaperone UNC%2C putative	protein_coding	842217	843717
PF3D7_1113600	-1	-0.958719	-0.940545	0.0181745	NA	conserved Plasmodium protein%2C unknown function	protein_coding	525883	527383
PF3D7_0703500	-1	-0.992815	-0.974681	0.0181345	NA	erythrocyte membrane-associated antigen	protein_coding	132469	133969
PF3D7_0621300	-1	-0.973646	-0.955528	0.018118	PUF3	mRNA-binding protein PUF3	protein_coding	872177	873677
PF3D7_0709500	-1	-0.952328	-0.934257	0.0180708	NA	nucleic acid-binding protein%2C putative	protein_coding	426512	428012
PF3D7_0425000	2.6463	2.83657	2.85459	0.0180159	NA	Plasmodium exported protein%2C unknown function%2C pseudogene	pseudogene	1130393	1131893
PF3D7_0930100	-1	-0.719288	-0.701361	0.0179272	NA	heptatricopeptide repeat-containing protein%2C putative	protein_coding	1194986	1196486
PF3D7_1346600	-1	-0.937099	-0.919229	0.0178696	C2AP4	respiratory chain complex 2 associated protein 4	protein_coding	1874645	1876145
PF3D7_1226900	-1	-0.921797	-0.904009	0.0177882	PV2	parasitophorous vacuolar protein 2	protein_coding	1089585	1091085
PF3D7_0612400	-0.996319	-0.771451	-0.753845	0.017606	NA	peptidyl-tRNA hydrolase%2C putative	protein_coding	520141	521641
PF3D7_0106300	-1	-0.983288	-0.965788	0.0175003	ATP6	calcium-transporting ATPase	protein_coding	269734	271234
PF3D7_0214400	-1	-0.903497	-0.886022	0.0174755	NA	protein LTV1%2C putative	protein_coding	589140	590640
PF3D7_1366900	-0.767049	-0.922816	-0.905402	0.0174142	NA	conserved protein%2C unknown function	protein_coding	2673513	2675013
PF3D7_1337000	-1	-0.962166	-0.944781	0.0173846	2001-10-01	mitochondrial intermediate peptidase%2C putative	protein_coding	1494372	1495872
PF3D7_1012000	-1	-0.835456	-0.818094	0.0173615	NA	RING zinc finger protein%2C putative	protein_coding	461632	463132
PF3D7_0628500	-1	-0.825557	-0.808233	0.0173249	NA	conserved Plasmodium protein%2C unknown function	protein_coding	1179600	1181100
PF3D7_0514500	-0.998128	-0.87688	-0.859569	0.017311	NA	conserved Plasmodium membrane protein%2C unknown function	protein_coding	605847	607347
PF3D7_1239100	-0.994649	-1	-0.982785	0.0172153	MRPL23	ribosomal protein L23%2C mitochondrial	protein_coding	1625019	1626519
PF3D7_1201000	-1	-0.968992	-0.951795	0.0171971	NA	Plasmodium exported protein (PHISTb)%2C unknown function	protein_coding	78799	80299
PF3D7_1129500	-1	-0.901537	-0.884346	0.0171911	NA	A/G-specific adenine glycosylase%2C putative	protein_coding	1140453	1141953
PF3D7_1320500	-1	-0.826467	-0.80936	0.0171068	SNAP23	SNARE protein%2C putative	protein_coding	842280	843780
PF3D7_0912000	-1	-0.927144	-0.910077	0.0170665	NA	conserved Plasmodium protein%2C unknown function	protein_coding	545778	547278
PF3D7_0817300	-1	-0.982763	-0.965708	0.0170547	NA	conserved Plasmodium protein%2C unknown function	protein_coding	791336	792836
PF3D7_1205400	-1	-0.98915	-0.972144	0.0170056	NA	kelch domain-containing protein%2C putative	protein_coding	236062	237562
PF3D7_1234700	-0.998889	-0.80559	-0.788632	0.0169587	ULG8	upregulated in late gametocytes ULG8	protein_coding	1450052	1451552
PF3D7_1034000	-0.997632	-0.866977	-0.85003	0.0169474	SLY1	Sec1 family protein%2C putative	protein_coding	1360809	1362309
PF3D7_0423600	-1	-0.932623	-0.915782	0.016841	NA	conserved Plasmodium protein%2C unknown function	protein_coding	1066523	1068023
PF3D7_1241500	-1	-0.889007	-0.872179	0.0168282	NA	conserved Plasmodium protein%2C unknown function	protein_coding	1773408	1774908
PF3D7_0100100	3.26139	3.23843	3.25524	0.0168128	VAR	erythrocyte membrane protein 1%2C PfEMP1	protein_coding	28509	30009
PF3D7_1314800	-0.964638	-0.920069	-0.903302	0.0167675	NA	ubiquitin-like protein%2C putative	protein_coding	629944	631444
PF3D7_1336700	-1	-0.98588	-0.969158	0.0167218	PV3	parasitophorous vacuolar protein 3%2C putative	protein_coding	1483907	1485407
PF3D7_1031400	-1	-0.89434	-0.877735	0.0166045	OTU	OTU-like cysteine protease	protein_coding	1262905	1264405
PF3D7_1115600	-1	-0.954211	-0.937686	0.0165259	CYP19B	peptidyl-prolyl cis-trans isomerase	protein_coding	590538	592038
PF3D7_0705300	-1	-0.936975	-0.92051	0.0164652	ORC2	origin recognition complex subunit 2	protein_coding	260339	261839
PF3D7_1217000	-1	-0.678765	-0.662313	0.0164517	NA	conserved protein%2C unknown function	protein_coding	674612	676112
PF3D7_1245300	-0.961778	-0.645873	-0.629461	0.0164121	UBC12	NEDD8-conjugating enzyme UBC12%2C putative	protein_coding	1891917	1893417
PF3D7_1420300	-0.983173	-0.816109	-0.799744	0.0163652	HEP1	DNL-type zinc finger protein	protein_coding	842379	843879
PF3D7_0812200	-1	-0.912443	-0.896153	0.0162901	HTRA2	serine protease HTRA2	protein_coding	617431	618931
PF3D7_0606600	-0.945681	-0.957656	-0.941437	0.0162188	NA	WD repeat-containing protein%2C putative	protein_coding	279239	280739
PF3D7_1236000	-0.996837	-0.974944	-0.958737	0.0162066	NA	vesicle transport v-SNARE protein VTI1%2C putative	protein_coding	1501374	1502874
PF3D7_1308500	-1	-0.888364	-0.872205	0.0161595	NA	conserved Plasmodium protein%2C unknown function	protein_coding	395381	396881
PF3D7_1034700	-1	-0.611561	-0.595489	0.0160726	NA	ADP-ribosylation factor%2C putative	protein_coding	1377256	1378756
PF3D7_1148000	-1	-0.939814	-0.923793	0.0160208	NA	serine/threonine protein kinase%2C putative	protein_coding	1913541	1915041
PF3D7_0406200	-0.923752	-0.857168	-0.841182	0.0159858	Pfs16	parasitophorous vacuole membrane protein S16	protein_coding	327472	328972
PF3D7_1445700	-1	-0.915601	-0.899707	0.015894	NA	conserved Plasmodium protein%2C unknown function	protein_coding	1877231	1878731
PF3D7_1146200	-1	-0.867344	-0.851557	0.0157866	NA	conserved Plasmodium protein%2C unknown function	protein_coding	1826339	1827839
PF3D7_1209600	-1	-1	-0.984247	0.0157534	PBGD	porphobilinogen deaminase	protein_coding	442679	444179
PF3D7_0723600	-1	-0.911693	-0.895969	0.0157241	NA	proteasome assembly chaperone 4%2C putative	protein_coding	985291	986791
PF3D7_1129400	-1	-0.863629	-0.847929	0.0156999	NSUN3	RNA cytosine C(5)-methyltransferase%2C putative	protein_coding	1140131	1141631
PF3D7_0517700	-1	-0.93116	-0.915464	0.0156964	EIF3B	eukaryotic translation initiation factor 3 subunit B%2C putative	protein_coding	741797	743297
PF3D7_0222700	2.82366	3.08715	3.10283	0.0156801	RIF	rifin	protein_coding	895225	896725
PF3D7_1109200	-0.991892	-0.845234	-0.829581	0.0156525	NA	conserved Plasmodium protein%2C unknown function	protein_coding	389120	390620
PF3D7_1430300	-1	-0.987773	-0.972224	0.0155492	NA	acid phosphatase%2C putative	protein_coding	1199502	1201002
PF3D7_0218400	-1	-0.940553	-0.92504	0.0155129	DDX47	ATP-dependent RNA helicase DDX47%2C putative	protein_coding	751272	752772
PF3D7_0529100	-1	-0.776663	-0.761161	0.015502	ATrx2	thioredoxin-like protein%2C putative	protein_coding	1191500	1193000
PF3D7_1342800	-1	-0.966617	-0.951141	0.0154767	PEPCK	phosphoenolpyruvate carboxykinase	protein_coding	1677801	1679301
PF3D7_1448100	-1	-0.915222	-0.89981	0.015412	NA	conserved Plasmodium protein%2C unknown function	protein_coding	1963978	1965478
PF3D7_1322200	-0.930562	-0.860509	-0.845122	0.0153869	STU2	protein STU2%2C putative	protein_coding	930297	931797
PF3D7_1360900	-1	-0.998546	-0.983261	0.0152851	NA	RNA-binding protein%2C putative	protein_coding	2442896	2444396
PF3D7_1341300	-0.999842	-0.990173	-0.974894	0.0152787	NA	60S ribosomal protein L18-2%2C putative	protein_coding	1634427	1635927
PF3D7_1205700	-1	-0.977479	-0.962282	0.0151965	tGLO2	targeted glyoxalase II	protein_coding	251515	253015
PF3D7_1221800	-1	-0.759003	-0.743814	0.0151886	NA	conserved protein%2C unknown function	protein_coding	867783	869283
PF3D7_1465300	-1	-0.782648	-0.767469	0.0151782	NA	ribonuclease Z%2C putative	protein_coding	2641399	2642899
PF3D7_1251100	-0.900481	-0.668935	-0.65378	0.0151549	NA	conserved Plasmodium protein%2C unknown function	protein_coding	2088339	2089839
PF3D7_1357000	-0.654287	-0.48255	-0.467446	0.0151036	NA	elongation factor 1-alpha	protein_coding	2268959	2270459
PF3D7_0303100	-1	-1	-0.98499	0.0150102	NA	CLP1 P-loop domain-containing protein%2C putative	protein_coding	167848	169348
PF3D7_1218400	-1	-0.967929	-0.952939	0.0149906	NA	triose or hexose phosphate/phosphate translocator%2C putative	protein_coding	724345	725845
PF3D7_1239400	-1	-0.826868	-0.81188	0.0149879	NA	conserved protein%2C unknown function	protein_coding	1646651	1648151
PF3D7_0801400	-0.998012	-0.843603	-0.828641	0.0149618	NA	conserved Plasmodium protein%2C unknown function	protein_coding	105017	106517
PF3D7_1026300	-1	-0.96392	-0.948992	0.0149278	NA	conserved Plasmodium protein%2C unknown function	protein_coding	1104481	1105981
PF3D7_1421800	-1	-0.973991	-0.959102	0.0148898	NA	conserved Plasmodium protein%2C unknown function	protein_coding	889532	891032
PF3D7_0518600	-0.974376	-0.89486	-0.880094	0.0147662	WDR26	WD repeat-containing protein 26%2C putative	protein_coding	767797	769297
PF3D7_1105300	-1	-1	-0.985263	0.0147368	NA	conserved Plasmodium protein%2C unknown function	protein_coding	234381	235881
PF3D7_0201400	2.14753	2.27548	2.29021	0.0147238	NA	Plasmodium exported protein (hyp10)%2C unknown function	protein_coding	68087	69587
PF3D7_0825800	-0.999439	-0.954473	-0.939778	0.0146948	NA	PH-like domain-containing protein%2C putative	protein_coding	1102767	1104267
PF3D7_1130500	-1	-0.944407	-0.929756	0.0146516	COG2	conserved oligomeric Golgi complex subunit 2%2C putative	protein_coding	1170259	1171759
PF3D7_1116500	-1	-0.997148	-0.982534	0.0146149	FT2	folate transporter 2	protein_coding	621543	623043
PF3D7_0705400	-1	-1	-0.985563	0.014437	MCM7	DNA replication licensing factor MCM7	protein_coding	267376	268876
PF3D7_1442100	-1	-0.705509	-0.691119	0.0143896	RPA3	replication factor A protein 3%2C putative	protein_coding	1707210	1708710
PF3D7_1234800	-0.998889	-0.80559	-0.791208	0.0143825	SF3B3	splicing factor 3B subunit 3%2C putative	protein_coding	1450195	1451695
PF3D7_1368800	-0.99718	-0.864859	-0.850498	0.0143607	ERCC4	DNA repair endonuclease XPF%2C putative	protein_coding	2735721	2737221
PF3D7_0710100	-0.898453	-0.978325	-0.963983	0.0143428	NA	conserved protein%2C unknown function	protein_coding	458687	460187
PF3D7_0622700	-1	-1	-0.985661	0.0143387	NA	conserved Plasmodium membrane protein%2C unknown function	protein_coding	917475	918975
PF3D7_1422200	-1	-0.773944	-0.75962	0.0143235	NA	conserved Plasmodium protein%2C unknown function	protein_coding	896754	898254
PF3D7_0804000	-1	-0.895316	-0.881008	0.0143078	NA	cactin homolog%2C putative	protein_coding	235953	237453
PF3D7_1400100	-0.419939	0.088866	0.103152	0.0142856	NA	erythrocyte membrane protein 1 (PfEMP1)%2C pseudogene	pseudogene	392	1892
PF3D7_1342000	-0.987239	-0.942718	-0.92844	0.0142782	NA	40S ribosomal protein S6	protein_coding	1654849	1656349
PF3D7_0105800	-1	-0.886987	-0.872735	0.0142523	NA	cyclin-dependent kinases regulatory subunit%2C putative	protein_coding	252557	254057
PF3D7_1031200	-0.923748	-0.942654	-0.928417	0.0142374	MORN1	MORN repeat-containing protein 1	protein_coding	1255559	1257059
PF3D7_0312600	-0.999479	-0.99999	-0.985758	0.0142319	NA	tRNA Valine	tRNA	530212	531712
PF3D7_0418500	-0.991624	-0.694462	-0.680248	0.0142143	BET3	trafficking protein particle complex subunit 3%2C putative	protein_coding	832055	833555
PF3D7_1118400	-1	-0.9795	-0.965301	0.0141989	HAD4	haloacid dehalogenase-like hydrolase%2C putative	protein_coding	701563	703063
PF3D7_1321100	-0.881688	-1	-0.985822	0.0141777	NA	protein kinase domain-containing protein%2C putative	protein_coding	872425	873925
PF3D7_1039700	2.05521	2.5568	2.57097	0.0141605	MC-2TM	Pfmc-2TM Maurer's cleft two transmembrane protein	protein_coding	1591867	1593367
PF3D7_1031100	-0.923748	-0.962446	-0.94832	0.0141263	NA	conserved Plasmodium protein%2C unknown function	protein_coding	1255602	1257102
PF3D7_0305900	-0.91817	-0.63832	-0.624331	0.0139892	NA	conserved Plasmodium protein%2C unknown function	protein_coding	285654	287154
PF3D7_1333600	-0.990534	-0.909337	-0.895355	0.0139815	UTP4	U3 small nucleolar RNA-associated protein 4%2C putative	protein_coding	1377291	1378791
PF3D7_1214400	-0.979234	-0.741547	-0.727572	0.0139744	EMC6	ER membrane protein complex subunit 6%2C putative	protein_coding	610642	612142
PF3D7_1223500	-1	-0.957004	-0.943036	0.0139681	NA	conserved Plasmodium protein%2C unknown function	protein_coding	960965	962465
PF3D7_0201600	-1	-0.994388	-0.980492	0.0138967	RLP1	PHISTb domain-containing RESA-like protein 1	protein_coding	78948	80448
PF3D7_0311600	-0.926217	-1	-0.986172	0.0138284	OST1	dolichyl-diphosphooligosaccharide--protein glycosyltransferase subunit OST1%2C putative	protein_coding	498116	499616
PF3D7_0318000	-1	-0.885249	-0.871493	0.013756	NA	conserved Plasmodium protein%2C unknown function	protein_coding	741190	742690
PF3D7_0311500	-0.926217	-1	-0.986263	0.0137368	NA	conserved protein%2C unknown function	protein_coding	497768	499268
PF3D7_1417500	-1	-0.943371	-0.92964	0.0137311	CBF5	H/ACA ribonucleoprotein complex subunit 4%2C putative	protein_coding	728871	730371
PF3D7_0629600	-1	-1	-0.986288	0.0137123	NA	ribosomal RNA-processing protein 7%2C putative	protein_coding	1216320	1217820
PF3D7_0510400	-1	-1	-0.986327	0.0136728	NA	PDCD2 domain-containing protein%2C putative	protein_coding	442532	444032
PF3D7_0503100	-1	-0.913264	-0.899614	0.0136503	IspE	4-diphosphocytidyl-2-C-methyl-D-erythritol kinase%2C putative	protein_coding	128417	129917
PF3D7_1251000	-1	-0.967941	-0.954326	0.0136143	NA	HSP20-like chaperone%2C putative	protein_coding	2086459	2087959
PF3D7_0622200	-1	-0.705356	-0.691785	0.0135719	MIAB	tRNA-2-methylthio-N(6)-dimethylallyladenosine synthase	protein_coding	905928	907428
PF3D7_0931700	-1	-0.994469	-0.980906	0.0135627	NA	PIH1 domain-containing protein%2C putative	protein_coding	1269154	1270654
PF3D7_0935600	-0.921267	-0.918538	-0.904991	0.0135468	GIG	gametocytogenesis-implicated protein	protein_coding	1402985	1404485
PF3D7_1124700	-1	-0.867922	-0.854396	0.0135265	MGE1	GrpE protein homolog%2C mitochondrial%2C putative	protein_coding	975568	977068
PF3D7_0709400	-1	-0.947769	-0.934257	0.013512	NA	Cg7 protein	protein_coding	426778	428278
PF3D7_0729900	-0.907505	-0.907642	-0.894192	0.01345	NA	dynein heavy chain%2C putative	protein_coding	1264909	1266409
PF3D7_1303900	-1	-0.86223	-0.84878	0.0134499	NA	GINS complex subunit Psf3%2C putative	protein_coding	214290	215790
PF3D7_0816000	-1	-0.855626	-0.84219	0.0134365	RRB1	ribosome assembly protein RRB1%2C putative	protein_coding	747584	749084
PF3D7_0203000	-1	-0.999891	-0.986503	0.0133874	ROPE	repetitive organellar protein%2C putative	protein_coding	148015	149515
PF3D7_1369400	-1	-0.845277	-0.831916	0.0133609	NA	conserved Plasmodium protein%2C unknown function	protein_coding	2758047	2759547
PF3D7_0817800	-0.939959	-0.996006	-0.98265	0.0133566	C3AP3	respiratory chain complex 3 associated protein 3	protein_coding	813302	814802
PF3D7_0930600	-1	-0.884492	-0.871255	0.013237	CYP72	peptidyl-prolyl cis-trans isomerase	protein_coding	1220699	1222199
PF3D7_1366000	-0.945889	-0.831827	-0.818639	0.0131886	NA	conserved Plasmodium protein%2C unknown function	protein_coding	2632992	2634492
PF3D7_1029200	-1	-0.926629	-0.91351	0.0131196	NA	WD repeat-containing protein%2C putative	protein_coding	1194141	1195641
PF3D7_1205600	-1	-0.975398	-0.962282	0.0131156	NA	tetratricopeptide repeat protein%2C putative	protein_coding	251615	253115
PF3D7_0506500	-0.936473	-0.580517	-0.567423	0.0130943	NA	conserved Plasmodium protein%2C unknown function	protein_coding	263455	264955
PF3D7_1102400	-1	-0.990525	-0.977482	0.0130432	PPCS	phosphopantothenate--cysteine ligase%2C putative	protein_coding	117521	119021
PF3D7_1128000	-1	-0.997761	-0.984909	0.0128516	NA	conserved Plasmodium protein%2C unknown function	protein_coding	1085659	1087159
PF3D7_1319000	-1	-0.99343	-0.980582	0.0128485	NA	conserved Plasmodium protein%2C unknown function	protein_coding	782751	784251
PF3D7_1117400	-1	-0.99769	-0.984865	0.0128243	NA	conserved Plasmodium protein%2C unknown function	protein_coding	662534	664034
PF3D7_1354200	-1	-0.938963	-0.926289	0.012674	SAC1	phosphoinositide phosphatase SAC1	protein_coding	2162763	2164263
PF3D7_0905200	-0.97579	-0.999904	-0.987239	0.0126649	NA	mitochondrial carrier protein%2C putative	protein_coding	249420	250920
PF3D7_1022200	-1	-0.94842	-0.935795	0.0126255	NA	folate-biopterin transporter%2C putative	protein_coding	928905	930405
PF3D7_1413300	-0.999865	-0.985873	-0.973281	0.0125917	NA	conserved Plasmodium protein%2C unknown function	protein_coding	533032	534532
PF3D7_0201200	2.84689	2.90156	2.91402	0.012457	RIF	rifin	protein_coding	62156	63656
PF3D7_0315300	-0.991183	-0.998405	-0.986034	0.0123714	NA	conserved Plasmodium protein%2C unknown function	protein_coding	622445	623945
PF3D7_0926800	-0.991123	-0.643904	-0.631559	0.0123447	NA	conserved Plasmodium protein%2C unknown function	protein_coding	1096177	1097677
PF3D7_1113700	-1	-0.809771	-0.797432	0.0123383	GLO1	glyoxalase I	protein_coding	528102	529602
PF3D7_1036500	-0.969889	-0.875494	-0.863246	0.0122481	NA	conserved Plasmodium protein%2C unknown function	protein_coding	1439685	1441185
PF3D7_1238900	-0.961825	-0.739208	-0.726966	0.0122417	PK2	protein kinase 2	protein_coding	1618465	1619965
PF3D7_1449400	-0.999001	-0.915635	-0.903449	0.0121857	MUS81	crossover junction endonuclease MUS81%2C putative	protein_coding	2023792	2025292
PF3D7_0104800	-0.993894	-0.917293	-0.905115	0.0121785	NPT1	novel putative transporter 1%2C putative	protein_coding	214142	215642
PF3D7_1373400	2.42873	2.82073	2.8329	0.0121702	RIF	rifin	protein_coding	2880590	2882090
PF3D7_1464200	-1	-0.956526	-0.944359	0.0121664	ZFP	zinc finger CCCH domain-containing protein%2C putative	protein_coding	2599815	2601315
PF3D7_1127900	-1	-0.997073	-0.984909	0.0121638	NA	conserved Plasmodium protein%2C unknown function	protein_coding	1085548	1087048
PF3D7_0204900	-0.962753	-0.680863	-0.668767	0.0120966	COQ5	2-methoxy-6-polyprenyl-1%2C4-benzoquinol methylase%2C mitochondrial%2C putative	protein_coding	210066	211566
PF3D7_1206200	-1	-0.891539	-0.879481	0.0120584	EIF3C	eukaryotic translation initiation factor 3 subunit C%2C putative	protein_coding	279947	281447
PF3D7_0109100	-1	-0.791032	-0.779011	0.0120209	CCp5	LCCL domain-containing protein	protein_coding	364265	365765
PF3D7_0932100	-0.976755	-1	-0.987988	0.0120117	NA	protein MAM3%2C putative	protein_coding	1284199	1285699
PF3D7_0624400	-0.990906	-0.437441	-0.425429	0.0120113	NA	conserved protein%2C unknown function	protein_coding	991753	993253
PF3D7_0825600	-0.998468	-0.502147	-0.490152	0.011995	COA5	cytochrome c oxidase assembly factor 5%2C putative	protein_coding	1100953	1102453
PF3D7_0415500	-1	-0.955562	-0.943607	0.0119551	CBP20	nuclear cap-binding protein subunit 2%2C putative	protein_coding	687056	688556
PF3D7_0905500	-0.982197	-0.995453	-0.983519	0.0119336	NA	conserved protein%2C unknown function	protein_coding	275466	276966
PF3D7_1467900	-1	-0.999462	-0.987538	0.0119239	NA	rab GTPase activator%2C putative	protein_coding	2769649	2771149
PF3D7_1114000	-1	-0.913852	-0.901953	0.0118994	NA	dynein light chain Tctex-type%2C putative	protein_coding	536646	538146
PF3D7_1140400	-0.944622	-0.999053	-0.987171	0.0118814	NA	conserved Plasmodium protein%2C unknown function	protein_coding	1606518	1608018
PF3D7_1403900	-1	-0.798684	-0.786825	0.0118585	CPPED1	serine/threonine protein phosphatase CPPED1%2C putative	protein_coding	142826	144326
PF3D7_0905400	-0.98103	-0.995453	-0.983617	0.0118357	RhopH3	high molecular weight rhoptry protein 3	protein_coding	275333	276833
PF3D7_1219700	-1	-0.992404	-0.980585	0.0118188	RKIP	raf kinase inhibitor	protein_coding	792949	794449
PF3D7_0805600	-1	-0.988295	-0.976574	0.0117211	PAP2	phosphatidic acid phosphatase 2	protein_coding	309796	311296
PF3D7_0321200	-1	-0.805805	-0.794088	0.0117165	ALG7	UDP-N-acetylglucosamine--dolichyl-phosphate N-acetylglucosaminephosphotransferase%2C putative	protein_coding	888886	890386
PF3D7_0803900	-1	-0.89828	-0.886568	0.0117119	NA	C/D small nucleolar RNA	snoRNA	236071	237571
PF3D7_1462700	-0.931551	-0.81943	-0.807731	0.0116997	CYT1	cytochrome c1%2C heme protein%2C mitochondrial%2C putative	protein_coding	2554956	2556456
PF3D7_1100100	3.45939	3.33531	3.34695	0.0116393	VAR	erythrocyte membrane protein 1%2C PfEMP1	protein_coding	23159	24659
PF3D7_1353300	-1	-0.972349	-0.960718	0.0116303	NA	conserved Plasmodium protein%2C unknown function	protein_coding	2138529	2140029
PF3D7_0928000	-1	-0.98936	-0.977732	0.0116288	COX6B	cytochrome c oxidase subunit 6B%2C putative	protein_coding	1133935	1135435
PF3D7_0824100	-1	-0.771705	-0.760151	0.011554	NA	3'-5' exonuclease%2C putative	protein_coding	1051540	1053040
PF3D7_0508500	-1	-0.831912	-0.820359	0.0115529	ND6	ND6 protein%2C putative	protein_coding	354669	356169
PF3D7_0910800	-1	-0.992742	-0.981274	0.0114678	NBP35	cytosolic Fe-S cluster assembly factor NBP35%2C putative	protein_coding	492660	494160
PF3D7_0818500	-1	-0.992279	-0.980836	0.0114428	NA	zinc finger protein%2C putative	protein_coding	840263	841763
PF3D7_1230700	-1	-0.827068	-0.815632	0.011436	SEC13	protein transport protein SEC13	protein_coding	1257921	1259421
PF3D7_1403500	-0.986299	-0.766021	-0.754609	0.0114121	NA	dynein light chain%2C putative	protein_coding	131734	133234
PF3D7_1442700	-1	-0.896203	-0.884794	0.0114093	NA	conserved Plasmodium protein%2C unknown function	protein_coding	1741096	1742596
PF3D7_0304200	-1	-0.988341	-0.976933	0.011408	EHD	EH domain-containing protein	protein_coding	208459	209959
PF3D7_1147800	-0.999583	-0.983348	-0.971962	0.0113868	MAEBL	membrane associated erythrocyte binding-like protein	protein_coding	1898180	1899680
PF3D7_0710900	-0.996651	-0.672518	-0.661132	0.0113857	RPL1	50S ribosomal protein L1%2C mitochondrial%2C putative	protein_coding	483252	484752
PF3D7_1432300	-0.986173	-0.767106	-0.75579	0.0113158	NA	importin%2C putative	protein_coding	1274193	1275693
PF3D7_0406800	-1	-0.605969	-0.594684	0.0112852	NA	ribosomal protein L25%2C putative	protein_coding	352637	354137
PF3D7_1371700	-1	-0.910954	-0.899698	0.0112565	FIKK13	serine/threonine protein kinase%2C FIKK family	protein_coding	2820077	2821577
PF3D7_0530600	-1	-0.806021	-0.794952	0.0110686	NA	XAP-5 DNA binding protein%2C putative	protein_coding	1249752	1251252
PF3D7_0412000	-0.926795	-0.96814	-0.957073	0.0110672	NA	LITAF-like zinc finger protein%2C putative	protein_coding	535309	536809
PF3D7_1208500	-0.983036	-0.833678	-0.822626	0.0110518	NA	conserved Plasmodium protein%2C unknown function	protein_coding	401062	402562
PF3D7_0629200	-1	-0.9919	-0.980931	0.0109693	NA	DnaJ protein%2C putative	protein_coding	1201556	1203056
PF3D7_0930700	-1	-0.882197	-0.871255	0.0109411	NA	conserved Plasmodium protein%2C unknown function	protein_coding	1220469	1221969
PF3D7_1009900	-1	-0.780283	-0.769371	0.0109113	NA	heptatricopeptide repeat-containing protein%2C putative	protein_coding	398175	399675
PF3D7_1028700	-0.998264	-0.999401	-0.988521	0.01088	MTRAP	merozoite TRAP-like protein	protein_coding	1178468	1179968
PF3D7_0502700	-1	-0.677657	-0.666783	0.0108744	NA	conserved protein%2C unknown function	protein_coding	121232	122732
PF3D7_1476800	-1	-0.822438	-0.811592	0.0108459	LPL3	lysophospholipase LPL3	protein_coding	3158437	3159937
PF3D7_0414800	-1	-0.862912	-0.852133	0.0107785	NA	conserved Plasmodium protein%2C unknown function	protein_coding	664401	665901
PF3D7_1010800	-1	-0.804317	-0.793547	0.0107703	NA	50S ribosomal protein L22%2C mitochondrial%2C putative	protein_coding	425640	427140
PF3D7_0308300	-1	-0.908807	-0.898039	0.0107681	PIC4	PhIL1-interacting candidate PIC4	protein_coding	366448	367948
PF3D7_1325400	-0.913971	-0.97486	-0.964129	0.010731	NA	CRWN-like protein%2C putative	protein_coding	1051184	1052684
PF3D7_0512100	-0.965882	-0.672382	-0.661692	0.0106895	NA	conserved protein%2C unknown function	protein_coding	529010	530510
PF3D7_1336800	-1	-0.979839	-0.969158	0.010681	NUDC	nuclear movement protein%2C putative	protein_coding	1484784	1486284
PF3D7_1430200	-0.980531	-1	-0.989352	0.0106481	PMIX	plasmepsin IX	protein_coding	1186397	1187897
PF3D7_1018400	-0.985777	-0.997581	-0.98695	0.0106306	NA	conserved Plasmodium protein%2C unknown function	protein_coding	733359	734859
PF3D7_1426000	-1	-0.99436	-0.983741	0.0106194	RPL21	60S ribosomal protein L21	protein_coding	1016699	1018199
PF3D7_0410000	-1	-0.952567	-0.94195	0.0106171	EVP1	erythrocyte vesicle protein 1	protein_coding	467671	469171
PF3D7_0311700	-1	-1	-0.989412	0.0105883	PM6	plasmepsin VI	protein_coding	501697	503197
PF3D7_1018500	-1	-0.820198	-0.809644	0.0105543	RDS3	pre-mRNA-splicing factor RDS3%2C putative	protein_coding	736813	738313
PF3D7_0810800	-1	-0.9237	-0.913189	0.0105114	PPPK-DHPS	hydroxymethyldihydropterin pyrophosphokinase-dihydropteroate synthase	protein_coding	546895	548395
PF3D7_0825300	-0.989975	-0.819903	-0.809411	0.0104925	NA	SAYSvFN domain-containing protein%2C putative	protein_coding	1095472	1096972
PF3D7_0803800	-1	-0.809226	-0.798738	0.0104883	NA	proteasome subunit beta type-4	protein_coding	234416	235916
PF3D7_0319000	-1	-1	-0.989535	0.0104645	ATPase7	P4-type ATPase ATP7%2C putative	protein_coding	793520	795020
PF3D7_0826700	-1	-0.992902	-0.982485	0.0104165	RACK1	receptor for activated c kinase	protein_coding	1162286	1163786
PF3D7_0510100	-1	-0.925298	-0.91489	0.0104082	NA	KH domain-containing protein%2C putative	protein_coding	430926	432426
PF3D7_0632300	2.6444	2.8953	2.9057	0.0103943	RIF	rifin	protein_coding	1346340	1347840
PF3D7_0917900	-0.98877	-0.970301	-0.960042	0.0102586	BIP	heat shock protein 70	protein_coding	735668	737168
PF3D7_0418700	-1	-0.988705	-0.978451	0.0102539	NA	RNA-binding protein NOB1%2C putative	protein_coding	839756	841256
PF3D7_0420000	-0.999993	-0.991835	-0.981602	0.0102328	NA	zinc finger protein%2C putative	protein_coding	905547	907047
PF3D7_1404400	-0.9639	-0.823188	-0.812994	0.0101942	NA	ribosomal protein L16%2C mitochondrial%2C putative	protein_coding	150479	151979
PF3D7_0526200	-1	-0.984555	-0.9745	0.0100557	ARFGAP2	ADP-ribosylation factor GTPase-activating protein 2	protein_coding	1084202	1085702
PF3D7_1309300	-1	-0.987084	-0.977088	0.00999623	PRPF3	U4/U6 small nuclear ribonucleoprotein PRP3%2C putative	protein_coding	429792	431292
PF3D7_0921200	-0.998897	-0.940791	-0.930811	0.00997935	NA	conserved Plasmodium membrane protein%2C unknown function	protein_coding	870454	871954
PF3D7_1442900	-1	-0.99481	-0.984888	0.00992162	ARFGEF	Sec7 domain-containing protein ARFGEF%2C putative	protein_coding	1751542	1753042
PF3D7_1415200	-1	-0.93373	-0.92381	0.00991966	NA	DNA-directed RNA polymerases I and III subunit RPAC2%2C putative	protein_coding	610485	611985
PF3D7_0505500	-1	-0.998948	-0.989168	0.00977979	MSH6	DNA mismatch repair protein MSH6%2C putative	protein_coding	243454	244954
PF3D7_0320300	-1	-0.717035	-0.707325	0.00970958	CCT5	T-complex protein 1 subunit epsilon	protein_coding	843880	845380
PF3D7_0816800	-1	-0.998199	-0.988496	0.00970338	DMC1	meiotic recombination protein DMC1%2C putative	protein_coding	769303	770803
PF3D7_0907800	-1	-0.938477	-0.928777	0.0096996	NA	ribosomal protein L35%2C apicoplast%2C putative	protein_coding	365443	366943
PF3D7_1307200	-1	-0.887156	-0.877465	0.00969049	NA	DnaJ protein%2C putative	protein_coding	332503	334003
PF3D7_1116300	-0.997108	-0.895885	-0.886293	0.00959209	CYP19C	peptidyl-prolyl cis-trans isomerase	protein_coding	616527	618027
PF3D7_1116200	-0.997108	-0.895885	-0.886293	0.00959209	PDX2	pyridoxine biosynthesis protein PDX2	protein_coding	616691	618191
PF3D7_0317600	-1	-1	-0.990456	0.00954389	RPS11	40S ribosomal protein S11%2C putative	protein_coding	723393	724893
PF3D7_0322600	-1	-0.935828	-0.926287	0.00954063	NA	conserved Plasmodium protein%2C unknown function	protein_coding	947373	948873
PF3D7_1475200	-1	-0.713	-0.703551	0.0094493	NA	conserved protein%2C unknown function	protein_coding	3080749	3082249
PF3D7_1415300	-0.980808	-1	-0.990579	0.00942075	NA	RNA-binding protein Nova-1%2C putative	protein_coding	612735	614235
PF3D7_1250300	-1	-0.922807	-0.913391	0.00941654	VPS26	vacuolar protein sorting-associated protein 26%2C putative	protein_coding	2063245	2064745
PF3D7_0624700	-1	-0.892883	-0.883477	0.00940587	PIGL	N-acetylglucosaminyl-phosphatidylinositol de-N-acetylase%2C putative	protein_coding	1010296	1011796
PF3D7_0314600	-1	-0.974853	-0.965473	0.00937931	NA	conserved protein%2C unknown function	protein_coding	585076	586576
PF3D7_1008600	-1	-0.781306	-0.772093	0.00921263	NA	zinc finger (CCCH type) protein%2C putative	protein_coding	356344	357844
PF3D7_1006900	-1	-0.887044	-0.877854	0.00919013	NA	PPPDE peptidase%2C putative	protein_coding	280001	281501
PF3D7_1145700	-1	-0.808081	-0.798895	0.00918621	NA	bicoid-interacting protein BIN3%2C putative	protein_coding	1811870	1813370
PF3D7_1337600	-0.915817	-0.966771	-0.957718	0.00905336	NA	tRNA Serine	tRNA	1523692	1525192
PF3D7_1406200	-1	-0.994531	-0.985484	0.00904738	SPT6	transcription elongation factor SPT6%2C putative	protein_coding	216393	217893
PF3D7_0802500	-0.998428	-0.821537	-0.812509	0.00902808	NA	inositol 5-phosphatase%2C putative	protein_coding	179748	181248
PF3D7_1015800	-0.97611	-0.888343	-0.879324	0.0090183	NA	ribonucleoside-diphosphate reductase small chain%2C putative	protein_coding	631487	632987
PF3D7_0901700	-1	-0.981713	-0.972746	0.00896643	NA	Plasmodium exported protein (hyp5)%2C unknown function	protein_coding	82882	84382
PF3D7_0822100	-1	-0.936487	-0.927532	0.00895477	MED7	mediator of RNA polymerase II transcription subunit 7%2C putative	protein_coding	981653	983153
PF3D7_1372100	2.09006	2.33565	2.34448	0.00882554	GEXP04	Plasmodium exported protein (PHISTb)%2C unknown function	protein_coding	2834755	2836255
PF3D7_1445100	-0.935881	-0.798619	-0.789806	0.00881344	NA	histidine--tRNA ligase%2C putative	protein_coding	1854662	1856162
PF3D7_1204400	-1	-0.999619	-0.990832	0.00878762	G37	sexual stage-specific protein G37%2C putative	protein_coding	210393	211893
PF3D7_0625300	-1	-0.941399	-0.932612	0.00878724	MtDNAP	mitochondrial DNA polymerase	protein_coding	1030911	1032411
PF3D7_1120300	-0.992662	-0.705602	-0.696959	0.00864263	MIT1	CorA-like Mg2+ transporter protein%2C putative	protein_coding	765083	766583
PF3D7_1445200	-0.935453	-0.783365	-0.774894	0.00847078	MAK5	ATP-dependent RNA helicase MAK5%2C putative	protein_coding	1854450	1855950
PF3D7_0800900	-0.972114	-0.990203	-0.981753	0.00845013	NA	Plasmodium exported protein (hyp7)%2C unknown function%2C pseudogene	pseudogene	82127	83627
PF3D7_1447400	-0.996843	-0.741592	-0.733149	0.00844269	NA	conserved Plasmodium protein%2C unknown function	protein_coding	1938738	1940238
PF3D7_1454000	-1	-0.991877	-0.983469	0.00840759	NA	RNA-binding protein%2C putative	protein_coding	2217536	2219036
PF3D7_1337500	-0.959403	-0.998312	-0.989905	0.00840683	NA	conserved Plasmodium protein%2C unknown function	protein_coding	1521471	1522971
PF3D7_1423100	-0.962024	-0.971128	-0.962775	0.00835274	NA	ankyrin-repeat protein%2C putative	protein_coding	926630	928130
PF3D7_0723800	-1	-1	-0.991648	0.00835248	AKIT1	apicomplexan kinetochore protein 1%2C putative	protein_coding	990988	992488
PF3D7_1423000	-0.962275	-0.971319	-0.963022	0.00829742	NOG2	nucleolar GTP-binding protein 2%2C putative	protein_coding	926608	928108
PF3D7_0206500	-0.983818	-0.99872	-0.990438	0.0082824	NA	conserved Plasmodium protein%2C unknown function	protein_coding	267503	269003
PF3D7_1465900	-1	-0.916019	-0.907807	0.00821182	NA	40S ribosomal protein S3	protein_coding	2682496	2683996
PF3D7_1120100	-0.912497	-0.885844	-0.877641	0.00820253	PGM1	phosphoglycerate mutase%2C putative	protein_coding	759858	761358
PF3D7_1219000	-1	-0.956173	-0.948059	0.0081135	FRM2	formin 2	protein_coding	743723	745223
PF3D7_0828800	-1	-0.971689	-0.963632	0.00805777	GAMA	GPI-anchored micronemal antigen	protein_coding	1240729	1242229
PF3D7_1033600	-1	-0.932348	-0.924364	0.00798474	CEF1	pre-mRNA-splicing factor CEF1%2C putative	protein_coding	1347009	1348509
PF3D7_1218900	-1	-0.932804	-0.924932	0.00787231	NA	WD repeat-containing protein%2C putative	protein_coding	742952	744452
PF3D7_1145600	-1	-0.825122	-0.817329	0.00779275	NA	TMEM65 domain-containing protein%2C putative	protein_coding	1812333	1813833
PF3D7_0423400	-0.912315	-0.901337	-0.893624	0.0077129	AARP	apical asparagine-rich protein AARP	protein_coding	1054313	1055813
PF3D7_0107000	-1	-0.937235	-0.929523	0.00771206	CEN1	centrin-1	protein_coding	292261	293761
PF3D7_0320200	-1	-0.929005	-0.921304	0.00770097	NA	CPW-WPC family protein	protein_coding	841495	842995
PF3D7_1104900	-0.973273	-0.843023	-0.835336	0.00768715	NA	calcium/calmodulin-dependent protein kinase%2C putative	protein_coding	211771	213271
PF3D7_0804700	-1	-0.940523	-0.932915	0.00760829	NA	conserved Plasmodium protein%2C unknown function	protein_coding	276913	278413
PF3D7_0823300	-1	-0.964285	-0.956713	0.00757145	GCN5	histone acetyltransferase GCN5	protein_coding	1027409	1028909
PF3D7_0814400	-0.966997	-0.99609	-0.98853	0.00756056	NA	phospholipase PLA1%2C putative	protein_coding	697478	698978
PF3D7_1017000	-1	-0.84334	-0.835818	0.00752223	NA	DNA polymerase delta catalytic subunit	protein_coding	683797	685297
PF3D7_0519800	-0.999354	-0.973542	-0.966098	0.00744401	NA	EELM2 domain-containing protein%2C putative	protein_coding	823876	825376
PF3D7_0220300	-0.999856	-0.99773	-0.990334	0.00739609	NA	Plasmodium exported protein%2C unknown function	protein_coding	815353	816853
PF3D7_1371300	-0.662939	-0.794634	-0.787289	0.00734494	NA	28S ribosomal RNA	rRNA	2801944	2803444
PF3D7_0308900	-1	-0.927624	-0.920405	0.0072192	SF3B1	splicing factor 3B subunit 1%2C putative	protein_coding	383221	384721
PF3D7_0319600	-0.990574	-0.8768	-0.86959	0.00721029	EF-1delta	elongation factor 1-delta%2C putative	protein_coding	816541	818041
PF3D7_0605600	-1	-1	-0.992806	0.00719442	NA	nucleoside diphosphate kinase%2C putative	protein_coding	234335	235835
PF3D7_1443400	-1	-0.887276	-0.880105	0.00717146	WLP1	WD repeat-containing protein	protein_coding	1779708	1781208
PF3D7_1317100	-1	-0.993789	-0.986676	0.00711319	MCM4	DNA replication licensing factor MCM4	protein_coding	710293	711793
PF3D7_0525600	-1	-1	-0.992908	0.00709151	NA	RNA methyltransferase%2C putative	protein_coding	1069611	1071111
PF3D7_0829800	-1	-1	-0.992911	0.00708856	NA	non-coding RNA	ncRNA	1271717	1273217
PF3D7_0913300	-1	-0.96856	-0.961478	0.00708244	NA	conserved protein%2C unknown function	protein_coding	579274	580774
PF3D7_1461500	-1	-1	-0.992951	0.00704925	MND1	meiotic nuclear division protein 1%2C putative	protein_coding	2496900	2498400
PF3D7_1439400	-1	-0.996355	-0.989313	0.00704177	NA	cytochrome b-c1 complex subunit Rieske%2C putative	protein_coding	1602146	1603646
PF3D7_1303700	-0.988951	-0.762799	-0.755812	0.00698672	NA	tetratricopeptide repeat protein%2C putative	protein_coding	179205	180705
PF3D7_1119300	-1	-0.890656	-0.883699	0.00695771	U2AF1	splicing factor U2AF small subunit%2C putative	protein_coding	725451	726951
PF3D7_0800500	2.57693	2.97124	2.97818	0.0069398	RIF	rifin	protein_coding	57203	58703
PF3D7_1306600	-1	-0.882886	-0.875971	0.00691478	NA	V-type proton ATPase subunit H%2C putative	protein_coding	316489	317989
PF3D7_1206600	-1	-1	-0.993163	0.00683688	RPC2	DNA-directed RNA polymerase III subunit RPC2%2C putative	protein_coding	299538	301038
PF3D7_1119800	-1	-0.874003	-0.867169	0.0068334	ASF1	alternative splicing factor ASF-1%2C putative	protein_coding	747402	748902
PF3D7_1038400	-1	-1	-0.993214	0.00678555	Pf11-1	gametocyte-specific protein	protein_coding	1517289	1518789
PF3D7_1015700	-0.976052	-0.913741	-0.90697	0.00677079	NA	tubulin binding cofactor c%2C putative	protein_coding	631635	633135
PF3D7_0213100	-1	-0.998421	-0.991699	0.00672197	SIS1	protein SIS1	protein_coding	536389	537889
PF3D7_0911200	-1	-0.830084	-0.823398	0.00668589	SKA1	spindle and kinetochore-associated protein 1%2C putative	protein_coding	508451	509951
PF3D7_0833150	3.25719	3.45808	3.46475	0.00667589	NA	Plasmodium exported protein%2C unknown function%2C fragment%2C pseudogene	pseudogene	1423992	1425492
PF3D7_0826100	-0.909712	-0.986537	-0.979875	0.00666211	HEUL	HECT-like E3 ubiquitin ligase%2C putative	protein_coding	1140353	1141853
PF3D7_0501400	-0.947967	-0.970037	-0.963413	0.00662419	FIRA	interspersed repeat antigen	protein_coding	72162	73662
PF3D7_0722200	-1	-0.854836	-0.848252	0.00658324	RALP1	rhoptry-associated leucine zipper-like protein 1	protein_coding	945076	946576
PF3D7_1100500	2.48827	2.76453	2.77109	0.00655993	RIF	rifin	protein_coding	52251	53751
PF3D7_0207200	-0.949166	-0.855295	-0.848786	0.00650854	ISCA1	iron-sulfur assembly protein%2C putative	protein_coding	288441	289941
PF3D7_1033000	-1	-0.80685	-0.800374	0.00647552	HPR1	heptatricopeptide repeat-containing protein HPR1%2C putative	protein_coding	1320358	1321858
PF3D7_0413200	3.0676	3.01542	3.02189	0.00647464	RIF	rifin	protein_coding	603956	605456
PF3D7_1317800	-1	-1	-0.993584	0.00641588	RPS19	40S ribosomal protein S19	protein_coding	738822	740322
PF3D7_1142100	-1	-0.995393	-0.988991	0.00640264	NA	DnaJ domain-containing protein%2C putative	protein_coding	1691661	1693161
PF3D7_1126300	-0.903998	-0.965946	-0.959545	0.00640101	NA	DnaJ protein%2C putative	protein_coding	1025913	1027413
PF3D7_1110500	-1	-0.965635	-0.959237	0.00639869	VPS35	vacuolar protein sorting-associated protein 35%2C putative	protein_coding	420373	421873
PF3D7_1117800	-0.92093	-0.877645	-0.871278	0.00636721	MLH	DNA mismatch repair protein MLH	protein_coding	677084	678584
PF3D7_1120800	-0.923774	-0.977147	-0.97082	0.00632699	NA	conserved Plasmodium protein%2C unknown function	protein_coding	788559	790059
PF3D7_0932700	-1	-0.936472	-0.930152	0.00632003	NA	conserved Plasmodium protein%2C unknown function	protein_coding	1302203	1303703
PF3D7_0920300	-1	-0.847231	-0.840913	0.00631764	NA	conserved Plasmodium protein%2C unknown function	protein_coding	830523	832023
PF3D7_0719700	-0.994801	-0.869404	-0.863129	0.00627452	RPS10	40S ribosomal protein S10%2C putative	protein_coding	858915	860415
PF3D7_0509600	-1	-0.711565	-0.705301	0.00626449	AsnRS	asparagine--tRNA ligase	protein_coding	401907	403407
PF3D7_1406600	-1	-0.866237	-0.859988	0.00624849	ClpC	ATP-dependent Clp protease regulatory subunit ClpC	protein_coding	237871	239371
PF3D7_1323800	-0.990874	-0.665659	-0.659437	0.00622236	VPS52	vacuolar protein sorting-associated protein 52%2C putative	protein_coding	988464	989964
PF3D7_1401300	-1	-0.864258	-0.858099	0.00615974	EH2	epoxide hydrolase 2	protein_coding	49943	51443
PF3D7_1020100	-1	-0.998927	-0.992843	0.00608356	NA	flagellar outer arm dynein-associated protein%2C putative	protein_coding	814783	816283
PF3D7_0420400	-0.944221	-0.55863	-0.552549	0.00608122	RRF2	ribosome-recycling factor	protein_coding	928218	929718
PF3D7_1477500	-0.970421	-0.924339	-0.918259	0.00607989	NA	Plasmodium exported protein (PHISTb)%2C unknown function	protein_coding	3186706	3188206
PF3D7_1338400	-1	-0.89569	-0.889643	0.00604633	NA	SprT-like domain-containing protein%2C putative	protein_coding	1552805	1554305
PF3D7_1144300	-1	-0.862298	-0.856284	0.00601406	RPL41	60S ribosomal protein L41	protein_coding	1760163	1761663
PF3D7_0626200	-1	-0.951344	-0.945371	0.00597383	NA	conserved Plasmodium protein%2C unknown function	protein_coding	1059680	1061180
PF3D7_1218800	-1	-0.998036	-0.992178	0.00585826	PSOP17	secreted ookinete protein%2C putative	protein_coding	739824	741324
PF3D7_0810700	-1	-0.938264	-0.932414	0.00585063	NA	conserved Plasmodium protein%2C unknown function	protein_coding	546950	548450
PF3D7_1317700	-1	-1	-0.994163	0.00583726	NA	conserved Plasmodium protein%2C unknown function	protein_coding	739388	740888
PF3D7_0113200	-0.993262	-0.876266	-0.870555	0.00571153	NA	Plasmodium exported protein%2C unknown function	protein_coding	503295	504795
PF3D7_0210800	-1	-1	-0.994377	0.0056227	NA	conserved Plasmodium protein%2C unknown function	protein_coding	439208	440708
PF3D7_0305400	-1	-0.907482	-0.90197	0.00551239	NA	conserved protein%2C unknown function	protein_coding	258958	260458
PF3D7_1414700	-0.982326	-0.972244	-0.966755	0.00548937	NA	ubiquitin carboxyl-terminal hydrolase%2C putative	protein_coding	597662	599162
PF3D7_1314900	-0.908144	-0.684869	-0.679393	0.00547598	P44	general transcription factor IIH subunit 2	protein_coding	631004	632504
PF3D7_1024800	-1	-0.924061	-0.918595	0.00546691	EXP3	exported protein 3	protein_coding	1031431	1032931
PF3D7_1008000	-1	-0.934693	-0.929291	0.00540217	HDA2	histone deacetylase 2	protein_coding	319041	320541
PF3D7_1001800	-1	-0.871296	-0.865936	0.00535964	NA	Plasmodium exported protein (PHISTc)%2C unknown function	protein_coding	97377	98877
PF3D7_0408100	-0.997762	-0.964341	-0.959008	0.00533326	NA	conserved Plasmodium protein%2C unknown function	protein_coding	395409	396909
PF3D7_0714600	-1	-0.848064	-0.842775	0.0052891	NA	conserved protein%2C unknown function	protein_coding	666504	668004
PF3D7_1400700	2.76156	3.02194	3.02722	0.00527387	NA	stevor	protein_coding	24820	26320
PF3D7_0532400	-0.998621	-0.997428	-0.992177	0.00525112	LyMP	lysine-rich membrane-associated PHISTb protein	protein_coding	1310991	1312491
PF3D7_1407900	-0.998405	-0.975213	-0.969985	0.00522828	PMI	plasmepsin I	protein_coding	286115	287615
PF3D7_1031900	-1	-0.958924	-0.953733	0.0051909	NA	conserved Plasmodium protein%2C unknown function	protein_coding	1286787	1288287
PF3D7_1362400	-1	-1	-0.994887	0.00511262	Pcalp	calpain	protein_coding	2494000	2495500
PF3D7_0906800	-1	-0.839704	-0.834698	0.00500568	NA	conserved Plasmodium protein%2C unknown function	protein_coding	334729	336229
PF3D7_1411100	-1	-0.812874	-0.80789	0.00498388	NA	conserved Plasmodium membrane protein%2C unknown function	protein_coding	451255	452755
PF3D7_1412300	-1	-1	-0.995018	0.0049818	NTF2	nuclear transport factor 2%2C putative	protein_coding	492447	493947
PF3D7_0901800	-1	-0.986033	-0.981059	0.00497358	NA	Plasmodium exported protein%2C unknown function	protein_coding	82927	84427
PF3D7_1438700	-0.999844	-0.827465	-0.822513	0.00495268	NA	DNA primase small subunit	protein_coding	1563540	1565040
PF3D7_1244000	-1	-0.986693	-0.981811	0.00488216	NA	glucose inhibited division protein a homologue%2C putative	protein_coding	1845573	1847073
PF3D7_1003400	-1	-1	-0.995167	0.00483279	NA	conserved Plasmodium protein%2C unknown function	protein_coding	158277	159777
PF3D7_1361400	-1	-0.990836	-0.986078	0.00475753	ADF2	actin-depolymerizing factor 2	protein_coding	2464245	2465745
PF3D7_1128400	-1	-0.834205	-0.82945	0.00475501	FPPS/GGPPS	bifunctional farnesyl/geranylgeranyl diphosphate synthase	protein_coding	1106528	1108028
PF3D7_1333400	-1	-1	-0.995248	0.00475228	NA	AMMECR1 domain-containing protein%2C putative	protein_coding	1368451	1369951
PF3D7_1475000	-1	-0.721466	-0.716823	0.00464318	MED31	mediator of RNA polymerase II transcription subunit 31%2C putative	protein_coding	3074787	3076287
PF3D7_0911100	-0.980164	-0.609092	-0.604491	0.00460106	NA	START domain-containing protein%2C putative	protein_coding	503393	504893
PF3D7_0908600	-1	-0.727722	-0.723188	0.00453364	NA	ribosomal RNA methyltransferase%2C putative	protein_coding	400441	401941
PF3D7_0915200	-0.991489	-0.864905	-0.860401	0.00450446	NA	ribonuclease H2 subunit C%2C putative	protein_coding	643973	645473
PF3D7_1228200	-0.988401	-0.785301	-0.780797	0.00450409	NA	conserved Plasmodium protein%2C unknown function	protein_coding	1142644	1144144
PF3D7_0822800	-0.948653	-0.880557	-0.876072	0.00448437	SNRNP40	U5 small nuclear ribonucleoprotein 40 kDa protein%2C putative	protein_coding	1004413	1005913
PF3D7_0406100	-1	-0.934324	-0.929847	0.004477	NA	V-type proton ATPase subunit B	protein_coding	325188	326688
PF3D7_0624500	-1	-0.884352	-0.87996	0.00439222	APC11	anaphase-promoting complex subunit 11%2C putative	protein_coding	992657	994157
PF3D7_1343800	-0.974703	-0.998608	-0.994231	0.00437753	NA	VPS13 domain-containing protein%2C putative	protein_coding	1753467	1754967
PF3D7_0905700	-1	-0.990411	-0.986036	0.00437511	ATG3	autophagy-related protein 3%2C putative	protein_coding	286790	288290
PF3D7_0529400	-1	-1	-0.995628	0.00437189	AKIT5	apicomplexan kinetochore protein 5%2C putative	protein_coding	1197562	1199062
PF3D7_0509100	-1	-0.979182	-0.974825	0.004357	SMC4	structural maintenance of chromosomes protein 4%2C putative	protein_coding	379594	381094
PF3D7_0831750	-0.904114	-0.799013	-0.794679	0.00433417	NA	Plasmodium exported protein (PHISTa)%2C unknown function%2C pseudogene	pseudogene	1370846	1372346
PF3D7_1307300	-1	-0.872066	-0.86775	0.00431655	DBP6	ATP-dependent RNA helicase DBP6%2C putative	protein_coding	332484	333984
PF3D7_1117900	-0.920403	-0.874579	-0.870263	0.00431525	NA	conserved Plasmodium protein%2C unknown function	protein_coding	676740	678240
PF3D7_0710700	-0.9883	-0.692152	-0.687852	0.00429987	NA	conserved Plasmodium protein%2C unknown function	protein_coding	481847	483347
PF3D7_0407600	-0.932925	-0.992782	-0.988515	0.0042661	NA	conserved Plasmodium protein%2C unknown function	protein_coding	372038	373538
PF3D7_0932200	-0.93238	-0.992159	-0.98796	0.00419985	PFN	profilin	protein_coding	1285480	1286980
PF3D7_0812600	-0.99036	-0.873761	-0.869589	0.0041721	NA	ubiquitin-conjugating enzyme E2%2C putative	protein_coding	632132	633632
PF3D7_1424400	-1	-0.970281	-0.966127	0.00415428	NA	60S ribosomal protein L7-3%2C putative	protein_coding	975471	976971
PF3D7_0806900	-1	-0.705748	-0.701619	0.0041291	NA	conserved protein%2C unknown function	protein_coding	369978	371478
PF3D7_1321900	-1	-0.961299	-0.957254	0.00404544	NA	conserved protein%2C unknown function	protein_coding	913127	914627
PF3D7_1322000	-1	-0.961299	-0.957254	0.00404544	NA	nucleoside-diphosphatase%2C putative	protein_coding	913464	914964
PF3D7_0506400	-0.932659	-0.560953	-0.556987	0.00396651	NA	conserved Plasmodium protein%2C unknown function	protein_coding	263425	264925
PF3D7_1117300	-1	-0.831756	-0.827851	0.00390567	NA	conserved protein%2C unknown function	protein_coding	660948	662448
PF3D7_0832500	2.47507	2.7571	2.76099	0.00388742	RIF	rifin	protein_coding	1403211	1404711
PF3D7_1122700	-0.919445	-0.97237	-0.968491	0.00387897	NA	conserved Plasmodium protein%2C unknown function	protein_coding	869289	870789
PF3D7_1316000	-1	-0.985808	-0.981967	0.0038405	GSK3alpha	glycogen synthase kinase-3 alpha%2C putative	protein_coding	670453	671953
PF3D7_0825100	-1	-1	-0.99616	0.00384007	NA	ankyrin-repeat protein%2C putative	protein_coding	1090997	1092497
PF3D7_1447200	-0.98014	-0.492092	-0.488266	0.00382578	NA	conserved protein%2C unknown function	protein_coding	1932565	1934065
PF3D7_1211300	-0.935814	-0.936667	-0.932848	0.00381851	MCM8	DNA helicase MCM8%2C putative	protein_coding	502833	504333
PF3D7_0317100	-0.998288	-1	-0.996207	0.0037932	B9	6-cysteine protein B9	protein_coding	685281	686781
PF3D7_0529600	-0.939104	-0.956093	-0.95243	0.00366259	NA	tRNA Arginine	tRNA	1207389	1208889
PF3D7_1331100	-1	-0.980131	-0.976623	0.00350753	POLQ	DNA polymerase theta%2C putative	protein_coding	1304927	1306427
PF3D7_1035500	-1	-1	-0.99653	0.00347016	MSP6	merozoite surface protein 6	protein_coding	1405657	1407157
PF3D7_1371600	-1	-0.999162	-0.995709	0.00345255	EBL1	erythrocyte binding like protein 1%2C pseudogene	pseudogene	2810705	2812205
PF3D7_1130300	-1	-1	-0.996582	0.00341812	NA	small nucleolar RNA snoR13	snoRNA	1165587	1167087
PF3D7_0627100	-1	-1	-0.996601	0.00339874	NA	ankyrin-repeat protein%2C putative	protein_coding	1086077	1087577
PF3D7_1109600	-1	-0.994506	-0.991152	0.00335364	NA	small nucleolar RNA SNORD127	snoRNA	391340	392840
PF3D7_1406900	-1	-0.991039	-0.987702	0.00333681	RlmN	radical SAM protein%2C putative	protein_coding	249333	250833
PF3D7_0612800	-0.974582	-0.799115	-0.795808	0.00330721	P12p	6-cysteine protein P12p	protein_coding	528938	530438
PF3D7_1336300	-1	-0.978567	-0.975266	0.00330082	NA	conserved Plasmodium membrane protein%2C unknown function	protein_coding	1475332	1476832
PF3D7_1021200	-1	-0.778431	-0.775193	0.00323766	NA	conserved Plasmodium protein%2C unknown function	protein_coding	859489	860989
PF3D7_1002700	-0.993148	-0.843841	-0.840644	0.00319694	NA	conserved Plasmodium protein%2C unknown function	protein_coding	127150	128650
PF3D7_1210300	-1	-0.927956	-0.924793	0.00316292	NA	conserved Plasmodium protein%2C unknown function	protein_coding	464010	465510
PF3D7_1012500	-1	-0.941821	-0.938666	0.0031554	NA	phosphoglucomutase%2C putative	protein_coding	480670	482170
PF3D7_0312400	-1	-0.976093	-0.972971	0.00312192	GSK3beta	glycogen synthase kinase-3 beta	protein_coding	527587	529087
PF3D7_0915600	-1	-0.762963	-0.759875	0.00308861	NA	conserved Plasmodium protein%2C unknown function	protein_coding	658928	660428
PF3D7_1230900	-1	-0.99601	-0.992941	0.00306827	RIO1	serine/threonine protein kinase RIO1%2C putative	protein_coding	1265587	1267087
PF3D7_1307600	-0.998658	-0.979581	-0.976536	0.0030442	rpoA	DNA-directed RNA polymerase subunit alpha%2C putative	protein_coding	342527	344027
PF3D7_1440100	-0.997107	-1	-0.996976	0.0030239	RAD21	cohesin complex subunit RAD21	protein_coding	1636367	1637867
PF3D7_0926300	-1	-0.830631	-0.827624	0.00300726	NA	protein kinase%2C putative	protein_coding	1063387	1064887
PF3D7_0906910	-1	-0.833107	-0.830101	0.00300554	NA	tubulin-specific chaperone%2C putative	protein_coding	334981	336481
PF3D7_0215700	-1	-0.974679	-0.971689	0.00299001	RPB2	DNA-directed RNA polymerase II subunit RPB2%2C putative	protein_coding	644367	645867
PF3D7_1371500	-1	-0.968949	-0.965969	0.00297991	NA	probable protein%2C unknown function	protein_coding	2809756	2811256
PF3D7_1342100	-1	-1	-0.997032	0.00296799	IRP	aconitate hydratase	protein_coding	1654460	1655960
PF3D7_1311100	-1	-0.985399	-0.982484	0.002915	NA	meiosis-specific nuclear structural protein 1%2C putative	protein_coding	478313	479813
PF3D7_1461400	-0.978586	-0.834983	-0.832136	0.00284655	NA	MORN repeat protein%2C putative	protein_coding	2494535	2496035
PF3D7_1224800	-1	-1	-0.997166	0.00283411	NA	conserved protein%2C unknown function	protein_coding	1007634	1009134
PF3D7_0929000	-1	-0.619192	-0.616437	0.00275482	TAF7	transcription initiation factor TFIID subunit 7%2C putative	protein_coding	1159772	1161272
PF3D7_1025100	-1	-1	-0.997265	0.0027347	GFPT	glutamine--fructose-6-phosphate aminotransferase [isomerizing]%2C putative	protein_coding	1050356	1051856
PF3D7_1451800	-1	-0.961449	-0.958733	0.00271613	SORTLR	sortilin	protein_coding	2122011	2123511
PF3D7_1115400	-1	-1	-0.997295	0.0027052	FP3	cysteine proteinase falcipain 3	protein_coding	585825	587325
PF3D7_1247800	-0.97392	-0.991868	-0.989186	0.00268173	DPAP2	dipeptidyl aminopeptidase 2	protein_coding	1966711	1968211
PF3D7_0937200	2.24241	2.516	2.51866	0.00265444	NA	lysophospholipase%2C putative	protein_coding	1470598	1472098
PF3D7_1477400	2.28572	2.58634	2.58899	0.00264881	NA	Plasmodium exported protein (PHIST)%2C unknown function	protein_coding	3181903	3183403
PF3D7_1123400	-1	-0.971017	-0.968443	0.00257414	ERF3	eukaryotic peptide chain release factor GTP-binding subunit%2C putative	protein_coding	923652	925152
PF3D7_0931800	-1	-0.991937	-0.989387	0.00254991	NA	proteasome subunit beta type-6%2C putative	protein_coding	1274107	1275607
PF3D7_1321300	-0.998622	-0.869929	-0.867383	0.00254544	NA	conserved Plasmodium membrane protein%2C unknown function	protein_coding	886256	887756
PF3D7_1441500	-1	-0.959276	-0.956793	0.00248278	NA	conserved Plasmodium protein%2C unknown function	protein_coding	1695138	1696638
PF3D7_1200100	3.39188	3.31755	3.32002	0.00247834	VAR	erythrocyte membrane protein 1%2C PfEMP1	protein_coding	15972	17472
PF3D7_0924900	-0.995111	-0.491709	-0.489273	0.00243647	ATAT	alpha-tubulin N-acetyltransferase%2C putative	protein_coding	1009379	1010879
PF3D7_0519700	-1	-0.99759	-0.995208	0.00238254	NA	FoP domain-containing protein%2C putative	protein_coding	815162	816662
PF3D7_1353000	-1	-0.857242	-0.854869	0.00237273	LysTrpA	tryptophan-rich protein%2C pseudogene	pseudogene	2120413	2121913
PF3D7_0520500	-1	-0.863979	-0.861649	0.00233033	NA	phosphomethylpyrimidine kinase%2C putative	protein_coding	842172	843672
PF3D7_1364200	-0.999828	-0.934348	-0.932022	0.00232571	NUP205	nucleoporin NUP205%2C putative	protein_coding	2577665	2579165
PF3D7_1423500	-0.956443	-0.995452	-0.993145	0.00230758	NA	conserved Plasmodium protein%2C unknown function	protein_coding	952424	953924
PF3D7_0524900	-1	-0.84538	-0.84308	0.00230066	TYW1	S-adenosyl-L-methionine-dependent tRNA 4-demethylwyosine synthase%2C putative	protein_coding	1025704	1027204
PF3D7_0402300	-0.998342	-0.997458	-0.995162	0.00229628	RH1	reticulocyte binding protein homologue 1	protein_coding	136005	137505
PF3D7_1335800	-1	-0.833356	-0.831061	0.00229458	NA	conserved Plasmodium protein%2C unknown function	protein_coding	1461044	1462544
PF3D7_0919900	-0.992832	-0.974941	-0.972753	0.00218821	RCC-PIP	regulator of chromosome condensation-PP1-interacting protein	protein_coding	820987	822487
PF3D7_1254000	2.41484	2.93328	2.93546	0.00217861	RIF	rifin	protein_coding	2200494	2201994
PF3D7_1302500	-1	-0.981572	-0.979402	0.0021699	NA	AAA domain-containing protein%2C putative	protein_coding	140855	142355
PF3D7_1031000	-0.995796	-0.690498	-0.688335	0.00216337	P25	ookinete surface protein P25	protein_coding	1253912	1255412
PF3D7_1362000	-1	-0.960625	-0.958463	0.00216208	ApiCOX24	cytochrome c oxidase subunit ApiCOX24%2C putative	protein_coding	2485032	2486532
PF3D7_1301800	-1	-1	-0.997877	0.00212284	SURF13.1	surface-associated interspersed protein 13.1 (SURFIN 13.1)%2C pseudogene	pseudogene	101841	103341
PF3D7_1337200	-1	-0.852865	-0.850856	0.00200915	DXS	1-deoxy-D-xylulose 5-phosphate synthase	protein_coding	1496876	1498376
PF3D7_1110800	-1	-0.91692	-0.914946	0.00197382	NA	conserved Plasmodium protein%2C unknown function	protein_coding	431328	432828
PF3D7_1415900	-1	-0.751956	-0.750003	0.00195307	NA	zinc finger protein%2C putative	protein_coding	642484	643984
PF3D7_1110100	-0.957667	-0.882021	-0.880087	0.00193378	C2DMA	C2 domain-containing membrane protein	protein_coding	399062	400562
PF3D7_1435500	-1	-0.993296	-0.991422	0.00187387	CLC	clathrin light chain%2C putative	protein_coding	1434332	1435832
PF3D7_0417000	-0.998996	-0.875395	-0.873526	0.0018687	NA	conserved Plasmodium protein%2C unknown function	protein_coding	740815	742315
PF3D7_0303200	-1	-0.986846	-0.98499	0.00185626	NA	lipin%2C putative	protein_coding	167678	169178
PF3D7_1448500	-1	-1	-0.998247	0.00175268	NA	conserved Plasmodium protein%2C unknown function	protein_coding	1995762	1997262
PF3D7_1404700	-0.666102	-0.82872	-0.826981	0.00173995	NA	cysteine-rich small secreted protein CSS%2C putative	protein_coding	162042	163542
PF3D7_1472600	-1	-0.998811	-0.997097	0.00171387	PDI-14	protein disulfide-isomerase	protein_coding	2964633	2966133
PF3D7_1468700	-1	-0.986069	-0.984375	0.00169391	eIF4A	eukaryotic initiation factor 4A	protein_coding	2823249	2824749
PF3D7_1146700	-1	-0.997574	-0.995886	0.00168746	NA	kinesin-X4%2C putative	protein_coding	1842378	1843878
PF3D7_1467100	-1	-0.809954	-0.808273	0.00168116	MAG	DNA-3-methyladenine glycosylase	protein_coding	2747449	2748949
PF3D7_1113100	-1	-0.97992	-0.978266	0.00165414	PRL	protein tyrosine phosphatase	protein_coding	515823	517323
PF3D7_0717800	-1	-0.92107	-0.919438	0.00163164	NA	conserved Plasmodium protein%2C unknown function	protein_coding	771449	772949
PF3D7_1419300	-1	-0.98281	-0.981192	0.00161834	GST	glutathione S-transferase	protein_coding	800241	801741
PF3D7_1032200	-1	-0.80933	-0.807714	0.00161569	NA	conserved Plasmodium protein%2C unknown function	protein_coding	1298641	1300141
PF3D7_0532500	-0.90388	-0.921626	-0.92003	0.00159541	NA	Plasmodium exported protein%2C unknown function	protein_coding	1315237	1316737
PF3D7_1005600	-1	-0.949247	-0.947671	0.00157615	NA	DnaJ protein%2C putative	protein_coding	246564	248064
PF3D7_0108300	-0.99895	-0.951661	-0.950132	0.0015287	ARP	conserved Plasmodium protein%2C unknown function	protein_coding	333373	334873
PF3D7_0404600	-0.949843	-1	-0.998492	0.00150811	NA	conserved Plasmodium membrane protein%2C unknown function	protein_coding	243985	245485
PF3D7_1454500	-1	-0.964995	-0.963499	0.00149527	ISCU	iron-sulfur cluster assembly protein ISCU	protein_coding	2236753	2238253
PF3D7_0315800	-1	-0.831678	-0.830233	0.00144482	NA	zinc finger protein%2C putative	protein_coding	642523	644023
PF3D7_0219600	-1	-0.933026	-0.931632	0.00139387	RFC1	replication factor C subunit 1	protein_coding	781944	783444
PF3D7_0312500	-1	-0.996012	-0.994657	0.00135544	MFR3	multidrug-resistant modulator MFR3	protein_coding	527315	528815
PF3D7_1328600	-0.967668	-0.744789	-0.743461	0.00132753	NA	conserved Plasmodium protein%2C unknown function	protein_coding	1211272	1212772
PF3D7_0611400	-1	-1	-0.998676	0.00132409	SWIB	SWI/SNF-related matrix-associated actin-dependent regulator of chromatin	protein_coding	474137	475637
PF3D7_0832200	-0.995432	-0.877965	-0.876642	0.00132342	NA	Plasmodium exported protein (PHISTa-like)%2C unknown function	protein_coding	1390453	1391953
PF3D7_0605700	-1	-1	-0.998679	0.0013215	NA	conserved Plasmodium protein%2C unknown function	protein_coding	235396	236896
PF3D7_1343100	-0.970097	-1	-0.998689	0.00131083	NA	conserved Plasmodium protein%2C unknown function	protein_coding	1701992	1703492
PF3D7_1009700	-1	-1	-0.998724	0.00127618	NA	tubulin--tyrosine ligase%2C putative	protein_coding	392665	394165
PF3D7_1359400	-1	-0.894374	-0.893104	0.00127014	CELF1	CUGBP Elav-like family member 1	protein_coding	2361933	2363433
PF3D7_1143300	-1	-1	-0.998812	0.00118839	RPC40	DNA-directed RNA polymerases I and III subunit RPAC1%2C putative	protein_coding	1733847	1735347
PF3D7_1112200	-1	-0.90828	-0.907119	0.00116164	COQ4	ubiquinone biosynthesis protein COQ4%2C putative	protein_coding	469540	471040
PF3D7_1144700	-1	-0.906608	-0.905483	0.00112483	TIC20	apicoplast import protein Tic20%2C putative	protein_coding	1773698	1775198
PF3D7_1366500	-1	-0.999941	-0.998831	0.00110984	NDK	nucleoside diphosphate kinase	protein_coding	2659520	2661020
PF3D7_0720000	-1	-0.685776	-0.684669	0.00110713	CSL4	exosome complex component CSL4%2C putative	protein_coding	875311	876811
PF3D7_1200800	-1	-0.887686	-0.88658	0.00110669	FIKK12	serine/threonine protein kinase%2C FIKK family	protein_coding	71706	73206
PF3D7_1213600	-0.921207	-0.877419	-0.876319	0.00110058	DLC8	dynein light chain 1%2C putative	protein_coding	585313	586813
PF3D7_0716900	-1	-0.998579	-0.997502	0.00107672	DMT2	drug/metabolite transporter DMT2	protein_coding	733608	735108
PF3D7_1116900	-0.97837	-0.731315	-0.730258	0.00105738	NA	conserved protein%2C unknown function	protein_coding	645037	646537
PF3D7_1224700	-1	-0.914817	-0.913764	0.0010523	NA	conserved Plasmodium protein%2C unknown function	protein_coding	1008021	1009521
PF3D7_0218200	-1	-1	-0.998994	0.0010056	NA	SUZ domain-containing protein%2C putative	protein_coding	746413	747913
PF3D7_1329500	-0.989469	-1	-0.999012	0.000988265	NA	conserved protein%2C unknown function	protein_coding	1249029	1250529
PF3D7_1019900	-1	-0.999535	-0.998573	0.000962046	ATG8	autophagy-related protein 8	protein_coding	809965	811465
PF3D7_0915000	-1	-0.989477	-0.988662	0.000814887	NDH2	type II NADH:ubiquinone oxidoreductase	protein_coding	641231	642731
PF3D7_0815200	-1	-0.989335	-0.988609	0.000726364	NA	importin subunit beta%2C putative	protein_coding	714596	716096
PF3D7_0727900	-0.999693	-0.970781	-0.970081	0.000700066	NA	conserved Plasmodium protein%2C unknown function	protein_coding	1182629	1184129
PF3D7_0915100	-1	-1	-0.999341	0.000658973	UBC9	SUMO-conjugating enzyme UBC9	protein_coding	644298	645798
PF3D7_1457000	-1	-1	-0.99935	0.00064998	SPP	signal peptide peptidase	protein_coding	2339001	2340501
PF3D7_0414600	-1	-0.81141	-0.810764	0.000646245	APH	acylated pleckstrin-homology domain-containing protein%2C putative	protein_coding	659334	660834
PF3D7_1422700	-1	-0.998013	-0.997396	0.000617199	NA	conserved protein%2C unknown function	protein_coding	912233	913733
PF3D7_1320700	-0.997369	-0.989638	-0.989047	0.000590715	NA	conserved protein%2C unknown function	protein_coding	848129	849629
PF3D7_0528300	-0.985492	-1	-0.999425	0.000574828	NA	conserved protein%2C unknown function	protein_coding	1168878	1170378
PF3D7_1236900	-0.998951	-1	-0.999456	0.000544132	NA	conserved Plasmodium protein%2C unknown function	protein_coding	1535729	1537229
PF3D7_0609600	-1	-1	-0.999475	0.000525473	NA	conserved Plasmodium protein%2C unknown function	protein_coding	407040	408540
PF3D7_1334700	-1	-1	-0.999501	0.000499285	MSRP7	MSP7-like protein	protein_coding	1411671	1413171
PF3D7_0100400	-0.23131	0.204316	0.204808	0.000492228	RIF	rifin	protein_coding	49362	50862
PF3D7_1315700	-0.934741	-0.786864	-0.786454	0.000409629	GCD14	tRNA (adenine(58)-N(1))-methyltransferase catalytic subunit TRM61%2C putative	protein_coding	656522	658022
PF3D7_0504000	-1	-0.94307	-0.942765	0.000304762	ATPase3	cation transporting P-ATPase	protein_coding	156064	157564
PF3D7_1248500	-1	-0.998602	-0.998322	0.000279391	NA	bax inhibitor 1%2C putative	protein_coding	1985771	1987271
PF3D7_1116700	-1	-1	-0.999787	0.000212782	DPAP1	dipeptidyl aminopeptidase 1	protein_coding	633506	635006
PF3D7_1365300	-1	-1	-0.999801	0.000199411	NA	conserved Plasmodium protein%2C unknown function	protein_coding	2615334	2616834
PF3D7_1349400	-1	-1	-0.999841	0.000159331	NA	cytidine and deoxycytidylate deaminase%2C putative	protein_coding	1981877	1983377
PF3D7_1248700	-1	-0.999472	-0.99933	0.000142324	NA	conserved protein%2C unknown function	protein_coding	1992095	1993595
PF3D7_0700700	2.4315	2.59669	2.5968	0.00011159	NA	stevor%2C pseudogene	pseudogene	44558	46058
PF3D7_0108400	-0.991416	-0.993199	-0.993155	4.34133e-05	NA	mitochondrial carrier protein%2C putative	protein_coding	346820	348320
PF3D7_1460700	-1	-1	-0.999957	4.31656e-05	RPL27	60S ribosomal protein L27	protein_coding	2476414	2477914
PF3D7_1203900	-1	-0.99979	-0.999747	4.26424e-05	UBC	ubiquitin-conjugating enzyme E2	protein_coding	192785	194285
PF3D7_0104700	-1	-1	-1	0	MFR2	major facilitator superfamily-related transporter%2C putative	protein_coding	209869	211369
PF3D7_0106600	-1	-1	-1	0	NA	conserved Plasmodium protein%2C unknown function	protein_coding	278114	279614
PF3D7_0108800	-0.99801	-1	-1	0	NA	mitochondrial carrier protein%2C putative	protein_coding	356278	357778
PF3D7_0112100	-1	-1	-1	0	PIMMS1	PIMMS1 protein	protein_coding	453846	455346
PF3D7_0112200	-1	-1	-1	0	MRP1	multidrug resistance-associated protein 1	protein_coding	462763	464263
PF3D7_0112500	-0.804937	-1	-1	0	NA	5.8S ribosomal RNA	rRNA	475286	476786
PF3D7_0112700	-0.678958	-1	-1	0	NA	28S ribosomal RNA	rRNA	476278	477778
PF3D7_0113600	-1	-1	-1	0	SURF1.2	surface-associated interspersed protein 1.2 (SURFIN 1.2)%2C pseudogene	pseudogene	511085	512585
PF3D7_0204000	-0.999557	-1	-1	0	CAPH2	condensin-2 complex subunit H2%2C putative	protein_coding	177954	179454
PF3D7_0204300	-1	-1	-1	0	NA	conserved Plasmodium protein%2C unknown function	protein_coding	196651	198151
PF3D7_0204400	-1	-1	-1	0	NA	dynein light chain%2C putative	protein_coding	197543	199043
PF3D7_0207300	-1	-1	-1	0	SERA8	serine repeat antigen 8	protein_coding	292203	293703
PF3D7_0211100	-1	-1	-1	0	NA	conserved Plasmodium protein%2C unknown function	protein_coding	450525	452025
PF3D7_0220000	-1	-1	-1	0	LSA3	liver stage antigen 3	protein_coding	793977	795477
PF3D7_0302500	-1	-1	-1	0	CLAG3.1	cytoadherence linked asexual protein 3.1	protein_coding	133485	134985
PF3D7_0304000	-1	-1	-1	0	IMC1a	inner membrane complex protein 1a%2C putative	protein_coding	201084	202584
PF3D7_0304100	-1	-1	-1	0	IMC1e	inner membrane complex protein 1e	protein_coding	202250	203750
PF3D7_0306400	-1	-1	-1	0	NA	FAD-dependent glycerol-3-phosphate dehydrogenase%2C putative	protein_coding	296489	297989
PF3D7_0309100	-1	-1	-1	0	OMD	OMD protein%2C putative	protein_coding	388038	389538
PF3D7_0310100	-1	-1	-1	0	CDPK3	calcium-dependent protein kinase 3	protein_coding	421378	422878
PF3D7_0314700	-0.962313	-1	-1	0	RNF1	RING finger protein RNF1	protein_coding	593666	595166
PF3D7_0315700	-1	-1	-1	0	NA	STONES protein%2C putative	protein_coding	637282	638782
PF3D7_0401800	-1	-1	-1	0	PfD80	Plasmodium exported protein (PHISTb)%2C unknown function	protein_coding	105645	107145
PF3D7_0403600	-1	-1	-1	0	NA	conserved Plasmodium protein%2C unknown function	protein_coding	201675	203175
PF3D7_0406900	-1	-1	-1	0	NA	conserved Plasmodium protein%2C unknown function	protein_coding	359378	360878
PF3D7_0407800	-1	-1	-1	0	CINCH	protein CINCH	protein_coding	383239	384739
PF3D7_0414100	-1	-1	-1	0	NA	conserved Plasmodium membrane protein%2C unknown function	protein_coding	638656	640156
PF3D7_0415900	-1	-1	-1	0	NA	60S ribosomal protein L15%2C putative	protein_coding	699943	701443
PF3D7_0417100	-1	-1	-1	0	PUF2	mRNA-binding protein PUF2	protein_coding	745137	746637
PF3D7_0417400	-1	-1	-1	0	NA	conserved Plasmodium protein%2C unknown function	protein_coding	754175	755675
PF3D7_0418200	-0.998577	-1	-1	0	EIF3M	eukaryotic translation initiation factor 3 subunit M%2C putative	protein_coding	815140	816640
PF3D7_0418100	-0.998577	-1	-1	0	SOC1	protein SOC1%2C putative	protein_coding	815260	816760
PF3D7_0418300	-1	-1	-1	0	NA	conserved Plasmodium protein%2C unknown function	protein_coding	826240	827740
PF3D7_0418800	-1	-1	-1	0	NA	CRONE protein%2C putative	protein_coding	842561	844061
PF3D7_0420300	-0.99965	-1	-1	0	ApiAP2	AP2 domain transcription factor%2C putative	protein_coding	914894	916394
PF3D7_0424500	-1	-1	-1	0	FIKK4.1	serine/threonine protein kinase%2C FIKK family	protein_coding	1107274	1108774
PF3D7_0424700	-1	-1	-1	0	FIKK4.2	serine/threonine protein kinase%2C FIKK family	protein_coding	1114895	1116395
PF3D7_0506800	-1	-1	-1	0	TCF25	transcription factor 25%2C putative	protein_coding	282668	284168
PF3D7_0510700	-1	-1	-1	0	NA	conserved Plasmodium protein%2C unknown function	protein_coding	458300	459800
PF3D7_0510800	-1	-1	-1	0	NA	WD repeat-containing protein%2C putative	protein_coding	460016	461516
PF3D7_0512450	-1	-1	-1	0	NA	conserved Plasmodium protein%2C unknown function%2C pseudogene	pseudogene	536498	537998
PF3D7_0515500	-1	-1	-1	0	GEP1	gametogenesis essential protein 1%2C putative	protein_coding	644185	645685
PF3D7_0516600	-0.89056	-1	-1	0	MB2	sporozoite surface antigen MB2	protein_coding	692955	694455
PF3D7_0516800	-1	-1	-1	0	ApiAP2	AP2 domain transcription factor AP2-O2%2C putative	protein_coding	707766	709266
PF3D7_0517800	-1	-1	-1	0	DCX	apicortin	protein_coding	746134	747634
PF3D7_0520400	-1	-1	-1	0	NA	single-stranded DNA-binding protein%2C putative	protein_coding	840639	842139
PF3D7_0521000	-1	-1	-1	0	NA	conserved Plasmodium protein%2C unknown function	protein_coding	860945	862445
PF3D7_0521900	-1	-1	-1	0	NA	conserved Plasmodium protein%2C unknown function	protein_coding	887656	889156
PF3D7_0523000	-1	-1	-1	0	MDR1	multidrug resistance protein 1	protein_coding	954954	956454
PF3D7_0523900	-1	-1	-1	0	NA	MerC domain-containing protein%2C putative	protein_coding	996875	998375
PF3D7_0524100	-1	-1	-1	0	NA	conserved Plasmodium protein%2C unknown function	protein_coding	1001546	1003046
PF3D7_0525100	-1	-1	-1	0	ACS10	acyl-CoA synthetase	protein_coding	1039921	1041421
PF3D7_0525200	-1	-1	-1	0	SMC6	structural maintenance of chromosomes protein 6%2C putative	protein_coding	1043283	1044783
PF3D7_0525900	-1	-1	-1	0	NEK2	NIMA related kinase 2	protein_coding	1072416	1073916
PF3D7_0528400	-0.985492	-1	-1	0	DHHC7	palmitoyltransferase DHHC7	protein_coding	1169169	1170669
PF3D7_0528800	-1	-1	-1	0	NA	nuclear GTP-binding protein%2C putative	protein_coding	1182186	1183686
PF3D7_0528900	-1	-1	-1	0	NA	conserved protein%2C unknown function	protein_coding	1185749	1187249
PF3D7_0532000	-1	-1	-1	0	NA	28S ribosomal RNA	rRNA	1291409	1292909
PF3D7_0604000	-1	-1	-1	0	NA	conserved Plasmodium protein%2C unknown function	protein_coding	169863	171363
PF3D7_0604100	-0.861933	-1	-1	0	SIP2	AP2 domain transcription factor	protein_coding	178485	179985
PF3D7_0604500	-1	-1	-1	0	NA	GYF domain-containing protein%2C putative	protein_coding	187236	188736
PF3D7_0607100	-1	-1	-1	0	NA	MYND-type zinc finger protein%2C putative	protein_coding	296940	298440
PF3D7_0611500	-1	-1	-1	0	NA	EF hand domain-containing protein%2C putative	protein_coding	483407	484907
PF3D7_0612200	-1	-1	-1	0	LRR6	leucine-rich repeat protein	protein_coding	519114	520614
PF3D7_0613800	-1	-1	-1	0	ApiAP2	AP2 domain transcription factor%2C putative	protein_coding	564924	566424
PF3D7_0614400	-1	-1	-1	0	CWF7	pre-mRNA-splicing factor CWF7%2C putative	protein_coding	601023	602523
PF3D7_0616500	-1	-1	-1	0	TLP	TRAP-like protein	protein_coding	683741	685241
PF3D7_0619300	-1	-1	-1	0	NA	conserved Plasmodium protein%2C unknown function	protein_coding	814065	815565
PF3D7_0621350	-1	-1	-1	0	SYS1	protein SYS1%2C putative	protein_coding	876798	878298
PF3D7_0621400	-1	-1	-1	0	ALV7	Pf77 protein	protein_coding	877362	878862
PF3D7_0622800	-1	-1	-1	0	NA	leucine--tRNA ligase%2C putative	protein_coding	917683	919183
PF3D7_0622900	-1	-1	-1	0	AP2Tel	AP2 domain transcription factor AP2Tel	protein_coding	932459	933959
PF3D7_0624000	-1	-1	-1	0	HK	hexokinase	protein_coding	979207	980707
PF3D7_0624600	-1	-1	-1	0	ISWI	ISWI chromatin-remodeling complex ATPase	protein_coding	997547	999047
PF3D7_0625500	-1	-1	-1	0	NA	conserved Plasmodium membrane protein%2C unknown function	protein_coding	1033312	1034812
PF3D7_0626500	-1	-1	-1	0	CEP135	centrosomal protein CEP135%2C putative	protein_coding	1068961	1070461
PF3D7_0626800	-1	-1	-1	0	PyrK	pyruvate kinase	protein_coding	1077019	1078519
PF3D7_0626840	-1	-1	-1	0	NA	small nucleolar RNA snoR35	ncRNA	1079330	1080830
PF3D7_0628300	-1	-1	-1	0	CEPT	choline/ethanolaminephosphotransferase%2C putative	protein_coding	1173871	1175371
PF3D7_0630000	-0.984366	-1	-1	0	NA	CPW-WPC family protein	protein_coding	1253485	1254985
PF3D7_0703600	-1	-1	-1	0	NA	conserved protein%2C unknown function	protein_coding	142600	144100
PF3D7_0706700	-1	-1	-1	0	MSH2-2	DNA mismatch repair protein MSH2%2C putative	protein_coding	321906	323406
PF3D7_0707500	-1	-1	-1	0	NA	conserved Plasmodium protein%2C unknown function	protein_coding	346663	348163
PF3D7_0707420	-1	-1	-1	0	NA	nucleolar RNA snoR36	snoRNA	382171	383671
PF3D7_0715100	-1	-1	-1	0	MYCBP	C-Myc-binding protein%2C putative	protein_coding	674751	676251
PF3D7_0715800	-1	-1	-1	0	DMT1	drug/metabolite transporter DMT1%2C putative	protein_coding	696680	698180
PF3D7_0717300	-1	-1	-1	0	NA	transcription initiation factor IIE subunit alpha%2C putative	protein_coding	746859	748359
PF3D7_0717200	-1	-1	-1	0	NA	conserved Plasmodium protein%2C unknown function	protein_coding	746959	748459
PF3D7_0718000	-1	-1	-1	0	NA	dynein heavy chain%2C putative	protein_coding	795137	796637
PF3D7_0718800	-1	-1	-1	0	NA	conserved protein%2C unknown function	protein_coding	834551	836051
PF3D7_0723400	-1	-1	-1	0	NA	conserved Plasmodium protein%2C unknown function	protein_coding	983599	985099
PF3D7_0724900	-1	-1	-1	0	NA	kinesin-20%2C putative	protein_coding	1051391	1052891
PF3D7_0726000	-0.976785	-1	-1	0	NA	28S ribosomal RNA	rRNA	1085569	1087069
PF3D7_0726050	-0.996543	-1	-1	0	NA	conserved Plasmodium protein%2C unknown function	protein_coding	1092241	1093741
PF3D7_0726100	-1	-1	-1	0	NA	Plasmodium exported protein%2C unknown function	protein_coding	1096813	1098313
PF3D7_0726200	-1	-1	-1	0	FIKK7.1	serine/threonine protein kinase%2C FIKK family	protein_coding	1098012	1099512
PF3D7_0726400	-0.99346	-1	-1	0	NA	conserved Plasmodium membrane protein%2C unknown function	protein_coding	1124915	1126415
PF3D7_0730300	-1	-1	-1	0	ApiAP2	AP2 domain transcription factor AP2-L%2C putative	protein_coding	1296143	1297643
PF3D7_0801300	-0.990005	-1	-1	0	WARP	von Willebrand factor A domain-related protein	protein_coding	102326	103826
PF3D7_0804200	-1	-1	-1	0	NA	Plasmodium RNA of unknown function RUF3	ncRNA	238876	240376
PF3D7_0805300	-1	-1	-1	0	NA	zinc finger protein%2C putative	protein_coding	296824	298324
PF3D7_0805800	-1	-1	-1	0	NA	CH domain-containing protein	protein_coding	323177	324677
PF3D7_0807600	-1	-1	-1	0	NA	conserved Plasmodium protein%2C unknown function	protein_coding	394835	396335
PF3D7_0811300	-1	-1	-1	0	CAF1	CCR4-associated factor 1	protein_coding	564877	566377
PF3D7_0811700	-1	-1	-1	0	NA	conserved Plasmodium protein%2C unknown function	protein_coding	587247	588747
PF3D7_0812100	-0.993849	-1	-1	0	NA	proteasome activator complex subunit 4%2C putative	protein_coding	603519	605019
PF3D7_0813900	-1	-1	-1	0	RPS16	40S ribosomal protein S16%2C putative	protein_coding	679257	680757
PF3D7_0814700	-1	-1	-1	0	NA	conserved Plasmodium protein%2C unknown function	protein_coding	704803	706303
PF3D7_0817900	-1	-1	-1	0	HMGB2	high mobility group protein B2	protein_coding	818083	819583
PF3D7_0818000	-1	-1	-1	0	SNRNP27	U4/U6.U5 small nuclear ribonucleoprotein%2C putative	protein_coding	818136	819636
PF3D7_0819200	-1	-1	-1	0	PLP5	perforin-like protein 5	protein_coding	870409	871909
PF3D7_0819400	-1	-1	-1	0	PLP4	perforin-like protein 4	protein_coding	877494	878994
PF3D7_0819600	-1	-1	-1	0	NA	ubiquitin-like protein%2C putative	protein_coding	887123	888623
PF3D7_0821400	-1	-1	-1	0	NA	conserved Plasmodium protein%2C unknown function	protein_coding	963288	964788
PF3D7_0823200	-1	-1	-1	0	NA	RNA-binding protein%2C putative	protein_coding	1025208	1026708
PF3D7_0823400	-1	-1	-1	0	NA	alpha/beta hydrolase%2C putative	protein_coding	1033416	1034916
PF3D7_0827200	-1	-1	-1	0	NA	conserved Plasmodium protein%2C unknown function	protein_coding	1176309	1177809
PF3D7_0829900	-0.899277	-1	-1	0	NA	non-coding RNA	ncRNA	1274624	1276124
PF3D7_0902000	-1	-1	-1	0	FIKK9.1	serine/threonine protein kinase%2C FIKK family	protein_coding	91543	93043
PF3D7_0903300	-0.982457	-1	-1	0	NA	conserved protein%2C unknown function	protein_coding	137714	139214
PF3D7_0904600	-1	-1	-1	0	NA	ubiquitin specific protease%2C putative	protein_coding	210699	212199
PF3D7_0905600	-1	-1	-1	0	WDR66	WD repeat-containing protein 66%2C putative	protein_coding	279206	280706
PF3D7_0910700	-1	-1	-1	0	ALP5a	actin-like protein%2C putative	protein_coding	490035	491535
PF3D7_0911300	-1	-1	-1	0	CRMP1	cysteine repeat modular protein 1	protein_coding	510466	511966
PF3D7_0912200	-0.99846	-1	-1	0	NA	membrane protein S54%2C putative	protein_coding	549946	551446
PF3D7_0912600	-1	-1	-1	0	NA	conserved Plasmodium protein%2C unknown function	protein_coding	558143	559643
PF3D7_0912800	-1	-1	-1	0	GCD10	tRNA (adenine(58)-N(1))-methyltransferase non-catalytic subunit TRM6%2C putative	protein_coding	565551	567051
PF3D7_0912900	-1	-1	-1	0	RPN8	26S proteasome regulatory subunit RPN8%2C putative	protein_coding	565577	567077
PF3D7_0914100	-1	-1	-1	0	NA	conserved Plasmodium protein%2C unknown function	protein_coding	604093	605593
PF3D7_0914200	-1	-1	-1	0	NA	phospholipid or glycerol acyltransferase%2C putative	protein_coding	610819	612319
PF3D7_0917400	-1	-1	-1	0	NA	conserved Plasmodium protein%2C unknown function	protein_coding	719419	720919
PF3D7_0919500	-1	-1	-1	0	MFS3	major facilitator superfamily domain-containing protein%2C putative	protein_coding	797497	798997
PF3D7_0922600	-1	-1	-1	0	NA	glutamine synthetase	protein_coding	914913	916413
PF3D7_0922900	-0.989943	-1	-1	0	FabG	3-oxoacyl-[acyl-carrier-protein] reductase	protein_coding	938072	939572
PF3D7_0923100	-1	-1	-1	0	NA	OTU domain-containing protein%2C putative	protein_coding	941998	943498
PF3D7_0923200	-1	-1	-1	0	NOS	nitric oxide synthase%2C putative	protein_coding	942128	943628
PF3D7_0923300	-1	-1	-1	0	PLP3	perforin-like protein 3	protein_coding	946032	947532
PF3D7_0923700	-1	-1	-1	0	NA	CFAP298 domain-containing protein%2C putative	protein_coding	960890	962390
PF3D7_0926100	-1	-1	-1	0	NA	protein kinase%2C putative	protein_coding	1058506	1060006
PF3D7_0927200	-1	-1	-1	0	NA	gametocyte development protein GD1%2C putative	protein_coding	1105516	1107016
PF3D7_0927500	-0.96848	-1	-1	0	NA	dynein light chain%2C putative	protein_coding	1121873	1123373
PF3D7_0927900	-0.995347	-1	-1	0	PSD	phosphatidylserine decarboxylase	protein_coding	1134407	1135907
PF3D7_0928100	-1	-1	-1	0	NA	conserved Plasmodium protein%2C unknown function	protein_coding	1138128	1139628
PF3D7_0928150	-1	-1	-1	0	NA	conserved Plasmodium protein%2C unknown function	protein_coding	1138270	1139770
PF3D7_0929600	-1	-1	-1	0	NA	G2 protein%2C putative	protein_coding	1183644	1185144
PF3D7_0930200	-1	-1	-1	0	LRR8	leucine-rich repeat protein	protein_coding	1200123	1201623
PF3D7_0930300	-1	-1	-1	0	MSP1	merozoite surface protein 1	protein_coding	1200304	1201804
PF3D7_0935700	-1	-1	-1	0	NA	Plasmodium exported protein%2C unknown function	protein_coding	1407213	1408713
PF3D7_1006200	-1	-1	-1	0	ALBA3	DNA/RNA-binding protein Alba 3	protein_coding	263474	264974
PF3D7_1007200	-1	-1	-1	0	NA	rho GTPase-activating protein%2C putative	protein_coding	291108	292608
PF3D7_1007300	-1	-1	-1	0	NA	RING zinc finger protein%2C putative	protein_coding	291724	293224
PF3D7_1008400	-1	-1	-1	0	RPT2	26S protease regulatory subunit 4%2C putative	protein_coding	348697	350197
PF3D7_1008500	-1	-1	-1	0	NA	protein GPR89%2C putative	protein_coding	348784	350284
PF3D7_1008700	-1	-1	-1	0	NA	tubulin beta chain	protein_coding	364262	365762
PF3D7_1013000	-1	-1	-1	0	NA	zinc finger protein%2C putative	protein_coding	498603	500103
PF3D7_1014200	-1	-1	-1	0	HAP2	male gamete fusion factor HAP2	protein_coding	559537	561037
PF3D7_1014800	-1	-1	-1	0	NA	EF hand domain-containing protein%2C putative	protein_coding	599913	601413
PF3D7_1016300	-0.980546	-1	-1	0	GBP130	GBP130 protein	protein_coding	654065	655565
PF3D7_1016800	-1	-1	-1	0	NA	Plasmodium exported protein (PHISTc)%2C unknown function	protein_coding	677995	679495
PF3D7_1017600	-1	-1	-1	0	NA	conserved Plasmodium protein%2C unknown function	protein_coding	703573	705073
PF3D7_1018100	-1	-1	-1	0	NA	conserved Plasmodium protein%2C unknown function	protein_coding	719550	721050
PF3D7_1019300	-0.998654	-1	-1	0	NA	zinc finger protein%2C putative	protein_coding	782966	784466
PF3D7_1019400	-0.961417	-1	-1	0	NA	60S ribosomal protein L30e%2C putative	protein_coding	784373	785873
PF3D7_1020600	-1	-1	-1	0	NA	conserved Plasmodium membrane protein%2C unknown function	protein_coding	826487	827987
PF3D7_1022000	-0.948357	-1	-1	0	NA	RNA-binding protein UIS12%2C putative	protein_coding	917061	918561
PF3D7_1023600	-1	-1	-1	0	NA	conserved protein%2C unknown function	protein_coding	989648	991148
PF3D7_1023700	-1	-1	-1	0	NA	conserved Plasmodium protein%2C unknown function	protein_coding	990146	991646
PF3D7_1023900	-1	-1	-1	0	CHD1	chromodomain-helicase-DNA-binding protein 1 homolog%2C putative	protein_coding	1009512	1011012
PF3D7_1026100	-0.999765	-1	-1	0	NA	conserved Plasmodium protein%2C unknown function	protein_coding	1100023	1101523
PF3D7_1029700	-1	-1	-1	0	NA	conserved Plasmodium protein%2C unknown function	protein_coding	1210414	1211914
PF3D7_1032100	-1	-1	-1	0	DCP1	mRNA-decapping enzyme subunit 1%2C putative	protein_coding	1291393	1292893
PF3D7_1033800	-1	-1	-1	0	NA	plasmepsin VII	protein_coding	1350196	1351696
PF3D7_1034300	-1	-1	-1	0	TLAP2	thioredoxin-like associated protein 2%2C putative	protein_coding	1364098	1365598
PF3D7_1035700	-1	-1	-1	0	DBLMSP	duffy binding-like merozoite surface protein	protein_coding	1411640	1413140
PF3D7_1103000	-1	-1	-1	0	NA	conserved Plasmodium protein%2C unknown function	protein_coding	137645	139145
PF3D7_1105100	-1	-1	-1	0	H2B	histone H2B	protein_coding	224226	225726
PF3D7_1105800	-1	-1	-1	0	NA	conserved Apicomplexan protein%2C unknown function	protein_coding	249275	250775
PF3D7_1108100	-0.996228	-1	-1	0	NA	conserved Plasmodium protein%2C unknown function	protein_coding	354723	356223
PF3D7_1109100	-1	-1	-1	0	NA	conserved Plasmodium protein%2C unknown function	protein_coding	386777	388277
PF3D7_1110300	-1	-1	-1	0	NA	G-patch domain-containing protein%2C putative	protein_coding	412122	413622
PF3D7_1113200	-1	-1	-1	0	NA	conserved Plasmodium protein%2C unknown function	protein_coding	515402	516902
PF3D7_1113900	-1	-1	-1	0	MAPK2	mitogen-activated protein kinase 2	protein_coding	535999	537499
PF3D7_1115500	-1	-1	-1	0	ApiAP2	AP2 domain transcription factor%2C putative	protein_coding	585990	587490
PF3D7_1115900	-1	-1	-1	0	DHHC9	palmitoyltransferase DHHC9	protein_coding	597673	599173
PF3D7_1115800	-1	-1	-1	0	NA	conserved Plasmodium protein%2C unknown function	protein_coding	598041	599541
PF3D7_1118500	-1	-1	-1	0	NOP56	nucleolar protein 56%2C putative	protein_coding	701275	702775
PF3D7_1121800	-1	-1	-1	0	NA	peptidase M16%2C putative	protein_coding	828813	830313
PF3D7_1122900	-1	-1	-1	0	NA	dynein heavy chain%2C putative	protein_coding	877968	879468
PF3D7_1123000	-0.979934	-1	-1	0	NA	conserved Plasmodium protein%2C unknown function	protein_coding	906368	907868
PF3D7_1124600	-0.979552	-1	-1	0	EK	ethanolamine kinase	protein_coding	972622	974122
PF3D7_1127700	-1	-1	-1	0	NA	conserved Plasmodium protein%2C unknown function	protein_coding	1075905	1077405
PF3D7_1128300	-1	-1	-1	0	PFK11	ATP-dependent 6-phosphofructokinase	protein_coding	1103271	1104771
PF3D7_1131900	-1	-1	-1	0	NA	conserved Plasmodium protein%2C unknown function	protein_coding	1235891	1237391
PF3D7_1132100	-1	-1	-1	0	NA	RNA-binding protein%2C putative	protein_coding	1246118	1247618
PF3D7_1134100	-1	-1	-1	0	PDI-11	protein disulfide-isomerase%2C putative	protein_coding	1325117	1326617
PF3D7_1136500	-1	-1	-1	0	CK1	casein kinase 1	protein_coding	1434670	1436170
PF3D7_1139500	-1	-1	-1	0	NA	AAA family ATPase%2C putative	protein_coding	1578478	1579978
PF3D7_1140000	-1	-1	-1	0	CA	carbonic anhydrase	protein_coding	1594766	1596266
PF3D7_1140700	-1	-1	-1	0	CDP	chromo domain-containing protein CDP	protein_coding	1632047	1633547
PF3D7_1140800	-1	-1	-1	0	NA	CID domain-containing protein%2C putative	protein_coding	1632070	1633570
PF3D7_1141500	-1	-1	-1	0	NA	conserved Plasmodium protein%2C unknown function	protein_coding	1664760	1666260
PF3D7_1145100	-1	-1	-1	0	SEC21	coatomer subunit gamma%2C putative	protein_coding	1786722	1788222
PF3D7_1145400	-1	-1	-1	0	DYN1	dynamin-like protein	protein_coding	1804009	1805509
PF3D7_1148800	-1	-1	-1	0	NA	Plasmodium exported protein (hyp11)%2C unknown function	protein_coding	1939626	1941126
PF3D7_1148900	-0.979227	-1	-1	0	NA	Plasmodium exported protein%2C unknown function	protein_coding	1943701	1945201
PF3D7_1200900	-1	-1	-1	0	NA	Plasmodium exported protein (PHISTc)%2C unknown function	protein_coding	74879	76379
PF3D7_1202900	-1	-1	-1	0	HMGB1	high mobility group protein B1	protein_coding	163426	164926
PF3D7_1204000	-1	-1	-1	0	NA	conserved Plasmodium protein%2C unknown function	protein_coding	196508	198008
PF3D7_1205500	-1	-1	-1	0	NA	zinc finger protein%2C putative	protein_coding	240556	242056
PF3D7_1206900	-1	-1	-1	0	NA	conserved Plasmodium protein%2C unknown function	protein_coding	309830	311330
PF3D7_1207800	-0.999931	-1	-1	0	NA	conserved Plasmodium protein%2C unknown function	protein_coding	357106	358606
PF3D7_1208900	-0.975677	-1	-1	0	PPM11	protein phosphatase PPM11%2C putative	protein_coding	411794	413294
PF3D7_1210200	-1	-1	-1	0	NA	zinc finger protein%2C putative	protein_coding	461923	463423
PF3D7_1211100	-1	-1	-1	0	NA	HSP20-like chaperone%2C putative	protein_coding	489861	491361
PF3D7_1212900	-0.985322	-1	-1	0	BDP2	bromodomain protein 2%2C putative	protein_coding	573025	574525
PF3D7_1215700	-1	-1	-1	0	NA	conserved Plasmodium protein%2C unknown function	protein_coding	638379	639879
PF3D7_1215800	-1	-1	-1	0	RSP9	radial spoke protein 9%2C putative	protein_coding	638394	639894
PF3D7_1216300	-1	-1	-1	0	SRP19	signal recognition particle subunit SRP19	protein_coding	652091	653591
PF3D7_1218500	-1	-1	-1	0	DRPC	dynamin-like protein%2C putative	protein_coding	729947	731447
PF3D7_1220700	-1	-1	-1	0	NA	conserved Plasmodium protein%2C unknown function	protein_coding	827212	828712
PF3D7_1225200	-1	-1	-1	0	NA	DNA-binding protein%2C putative	protein_coding	1028168	1029668
PF3D7_1226300	-1	-1	-1	0	HAD2	haloacid dehalogenase-like hydrolase%2C putative	protein_coding	1063285	1064785
PF3D7_1226200	-1	-1	-1	0	NA	conserved Plasmodium protein%2C unknown function	protein_coding	1063508	1065008
PF3D7_1227500	-0.999646	-1	-1	0	SOC2	protein SOC2%2C putative	protein_coding	1122166	1123666
PF3D7_1227600	-0.999707	-1	-1	0	SPC24	kinetochore protein SPC24%2C putative	protein_coding	1122757	1124257
PF3D7_1227700	-1	-1	-1	0	KIC2	protein KIC2	protein_coding	1132872	1134372
PF3D7_1228700	-0.991301	-1	-1	0	NA	conserved Plasmodium protein%2C unknown function	protein_coding	1163780	1165280
PF3D7_1231200	-1	-1	-1	0	NA	conserved Plasmodium protein%2C unknown function	protein_coding	1279548	1281048
PF3D7_1231300	-1	-1	-1	0	NA	conserved Plasmodium protein%2C unknown function	protein_coding	1289106	1290606
PF3D7_1231800	-0.921938	-1	-1	0	NA	asparagine-rich protein%2C putative	protein_coding	1311552	1313052
PF3D7_1232200	-1	-1	-1	0	LPD1	dihydrolipoyl dehydrogenase%2C mitochondrial	protein_coding	1331462	1332962
PF3D7_1232900	-1	-1	-1	0	NA	nucleotidyltransferase%2C putative	protein_coding	1354527	1356027
PF3D7_1234400	-1	-1	-1	0	MiGS	microgamete surface protein MiGS%2C putative	protein_coding	1438849	1440349
PF3D7_1235700	-1	-1	-1	0	NA	ATP synthase subunit beta%2C mitochondrial	protein_coding	1485144	1486644
PF3D7_1235800	-1	-1	-1	0	NA	peptidase%2C putative	protein_coding	1496565	1498065
PF3D7_1236500	-1	-1	-1	0	NA	conserved Plasmodium protein%2C unknown function	protein_coding	1525716	1527216
PF3D7_1238800	-0.997788	-1	-1	0	ACS11	acyl-CoA synthetase	protein_coding	1607500	1609000
PF3D7_1239200	-1	-1	-1	0	ApiAP2	AP2 domain transcription factor%2C putative	protein_coding	1632605	1634105
PF3D7_1244100	-1	-1	-1	0	NA	N-alpha-acetyltransferase 15%2C NatA auxiliary subunit%2C putative	protein_coding	1845775	1847275
PF3D7_1244500	-0.997497	-1	-1	0	PIMMS57	PIMMS57 protein	protein_coding	1866161	1867661
PF3D7_1250200	-1	-1	-1	0	NA	CSC1-like protein%2C putative	protein_coding	2056451	2057951
PF3D7_1252300	-1	-1	-1	0	NA	conserved Plasmodium protein%2C unknown function	protein_coding	2129730	2131230
PF3D7_1253100	-1	-1	-1	0	NA	Plasmodium exported protein (PHISTa)%2C unknown function	protein_coding	2170085	2171585
PF3D7_1301600	-1	-1	-1	0	EBA140	erythrocyte binding antigen-140	protein_coding	93487	94987
PF3D7_1302050	-1	-1	-1	0	NA	hypothetical protein	protein_coding	117900	119400
PF3D7_1303400	-1	-1	-1	0	LisH	LisH domain-containing protein%2C putative	protein_coding	168116	169616
PF3D7_1303600	-1	-1	-1	0	NA	conserved Plasmodium protein%2C unknown function	protein_coding	177432	178932
PF3D7_1308200	-1	-1	-1	0	cpsSII	carbamoyl phosphate synthetase	protein_coding	370591	372091
PF3D7_1309100	-1	-1	-1	0	NA	60S ribosomal protein L24%2C putative	protein_coding	416667	418167
PF3D7_1317200	-1	-1	-1	0	ApiAP2	AP2 domain transcription factor AP2-FG%2C putative	protein_coding	720758	722258
PF3D7_1318700	-1	-1	-1	0	AAP4	protein AAP4	protein_coding	772413	773913
PF3D7_1318900	-1	-1	-1	0	NA	conserved Plasmodium protein%2C unknown function	protein_coding	777096	778596
PF3D7_1320000	-1	-1	-1	0	GP1	golgi protein 1	protein_coding	827977	829477
PF3D7_1321800	-0.996048	-1	-1	0	NA	protein transport protein SFT2%2C putative	protein_coding	906363	907863
PF3D7_1323500	-0.980165	-1	-1	0	PMV	plasmepsin V	protein_coding	972968	974468
PF3D7_1323700	-0.9752	-1	-1	0	GAPM1	glideosome associated protein with multiple membrane spans 1	protein_coding	980650	982150
PF3D7_1326200	-1	-1	-1	0	NA	conserved Plasmodium protein%2C unknown function	protein_coding	1090827	1092327
PF3D7_1327900	-1	-1	-1	0	NA	conserved Plasmodium protein%2C unknown function	protein_coding	1164306	1165806
PF3D7_1328300	-0.992085	-1	-1	0	NA	conserved protein%2C unknown function	protein_coding	1199054	1200554
PF3D7_1329200	-1	-1	-1	0	NA	conserved Plasmodium protein%2C unknown function	protein_coding	1238312	1239812
PF3D7_1330400	-0.973782	-1	-1	0	NA	ER lumen protein retaining receptor 1%2C putative	protein_coding	1281397	1282897
PF3D7_1335200	-1	-1	-1	0	RH6	reticulocyte binding protein homologue 6%2C pseudogene	pseudogene	1425096	1426596
PF3D7_1338300	-0.996952	-1	-1	0	EF-1gamma	elongation factor 1-gamma%2C putative	protein_coding	1546545	1548045
PF3D7_1338200	-0.996952	-1	-1	0	RPL6	60S ribosomal protein L6%2C putative	protein_coding	1546858	1548358
PF3D7_1340000	-1	-1	-1	0	PSOP7	secreted ookinete protein%2C putative	protein_coding	1603054	1604554
PF3D7_1340400	-1	-1	-1	0	NA	ROVER protein%2C putative	protein_coding	1611489	1612989
PF3D7_1340500	-1	-1	-1	0	NA	inner centromere protein%2C putative	protein_coding	1616305	1617805
PF3D7_1340900	-0.958998	-1	-1	0	PiT	sodium-dependent phosphate transporter	protein_coding	1624795	1626295
PF3D7_1341200	-1	-1	-1	0	NA	60S ribosomal protein L18%2C putative	protein_coding	1635327	1636827
PF3D7_1341700	-1	-1	-1	0	NA	conserved Plasmodium protein%2C unknown function	protein_coding	1644047	1645547
PF3D7_1343000	-1	-1	-1	0	PMT	phosphoethanolamine N-methyltransferase	protein_coding	1694461	1695961
PF3D7_1343200	-1	-1	-1	0	NA	tRNA guanosine-2'-O-methyltransferase%2C putative	protein_coding	1702563	1704063
PF3D7_1343500	-1	-1	-1	0	NA	conserved protein%2C unknown function	protein_coding	1718473	1719973
PF3D7_1343700	-0.999899	-1	-1	0	Kelch13	kelch protein K13	protein_coding	1727377	1728877
PF3D7_1344300	-0.992499	-1	-1	0	NA	zinc finger protein%2C putative	protein_coding	1781432	1782932
PF3D7_1345000	-1	-1	-1	0	NA	RING zinc finger protein%2C putative	protein_coding	1805660	1807160
PF3D7_1346100	-1	-1	-1	0	SEC61A	protein transport protein SEC61 subunit alpha	protein_coding	1841672	1843172
PF3D7_1346700	-1	-1	-1	0	P48/45	6-cysteine protein P48/45	protein_coding	1877587	1879087
PF3D7_1347700	-1	-1	-1	0	ECT	ethanolamine-phosphate cytidylyltransferase	protein_coding	1906066	1907566
PF3D7_1350500	-1	-1	-1	0	NA	conserved Plasmodium protein%2C unknown function	protein_coding	2018972	2020472
PF3D7_1350600	-0.988943	-1	-1	0	NA	conserved Plasmodium protein%2C unknown function	protein_coding	2020349	2021849
PF3D7_1353100	-0.982829	-1	-1	0	NA	Plasmodium exported protein%2C unknown function	protein_coding	2126027	2127527
PF3D7_1353600	-1	-1	-1	0	ERD2	ER lumen protein retaining receptor	protein_coding	2147373	2148873
PF3D7_1354000	-1	-1	-1	0	NA	conserved Plasmodium protein%2C unknown function	protein_coding	2157042	2158542
PF3D7_1356800	-0.906679	-1	-1	0	ARK3	aurora-related kinase ARK3%2C putative	protein_coding	2247106	2248606
PF3D7_1359500	-1	-1	-1	0	NA	conserved Plasmodium protein%2C unknown function	protein_coding	2363425	2364925
PF3D7_1359600	-0.999958	-1	-1	0	NA	conserved Plasmodium protein%2C unknown function	protein_coding	2366439	2367939
PF3D7_1360500	-1	-1	-1	0	GCbeta	guanylyl cyclase beta	protein_coding	2412323	2413823
PF3D7_1361300	-1	-1	-1	0	NA	conserved Plasmodium protein%2C unknown function	protein_coding	2460590	2462090
PF3D7_1362600	-1	-1	-1	0	NA	conserved protein%2C unknown function	protein_coding	2504911	2506411
PF3D7_1362700	-0.999135	-1	-1	0	NA	conserved Plasmodium protein%2C unknown function	protein_coding	2508006	2509506
PF3D7_1365700	-1	-1	-1	0	NA	SNARE associated Golgi protein%2C putative	protein_coding	2627147	2628647
PF3D7_1366300	-1	-1	-1	0	NA	conserved Plasmodium protein%2C unknown function	protein_coding	2653205	2654705
PF3D7_1367200	-1	-1	-1	0	NA	CLAMP domain-containing protein%2C putative	protein_coding	2682580	2684080
PF3D7_1367800	-1	-1	-1	0	PSOP2	secreted ookinete protein%2C putative	protein_coding	2700227	2701727
PF3D7_1401900	-1	-1	-1	0	NA	conserved protein%2C unknown function	protein_coding	76293	77793
PF3D7_1404900	-0.999355	-1	-1	0	NA	conserved Plasmodium protein%2C unknown function	protein_coding	167514	169014
PF3D7_1404800	-0.999355	-1	-1	0	NA	conserved Plasmodium protein%2C unknown function	protein_coding	167662	169162
PF3D7_1407000	-1	-1	-1	0	CCp3	LCCL domain-containing protein	protein_coding	252541	254041
PF3D7_1408800	-1	-1	-1	0	NA	conserved Plasmodium protein%2C unknown function	protein_coding	347830	349330
PF3D7_1410300	-0.999997	-1	-1	0	NA	WD repeat-containing protein%2C putative	protein_coding	417811	419311
PF3D7_1410400	-0.999997	-1	-1	0	RAP1	rhoptry-associated protein 1	protein_coding	418441	419941
PF3D7_1412800	-0.999862	-1	-1	0	NMT	glycylpeptide N-tetradecanoyltransferase	protein_coding	518880	520380
PF3D7_1413000	-1	-1	-1	0	NA	conserved Plasmodium protein%2C unknown function	protein_coding	524805	526305
PF3D7_1413100	-1	-1	-1	0	NA	conserved Plasmodium protein%2C unknown function	protein_coding	526131	527631
PF3D7_1414400	-1	-1	-1	0	PP1	serine/threonine protein phosphatase PP1	protein_coding	572758	574258
PF3D7_1417600	-1	-1	-1	0	NA	ookinete surface and oocyst capsule protein OSCP%2C putative	protein_coding	745511	747011
PF3D7_1421300	-1	-1	-1	0	NA	conserved Plasmodium protein%2C unknown function	protein_coding	880950	882450
PF3D7_1423600	-0.980156	-1	-1	0	NA	calcium-dependent protein kinase%2C putative	protein_coding	952980	954480
PF3D7_1426500	-1	-1	-1	0	ABCG2	ABC transporter G family member 2	protein_coding	1029525	1031025
PF3D7_1433400	-1	-1	-1	0	PHD2	PHD finger protein PHD2%2C putative	protein_coding	1329937	1331437
PF3D7_1433500	-1	-1	-1	0	TOP2	DNA topoisomerase 2	protein_coding	1338861	1340361
PF3D7_1435300	-1	-1	-1	0	NA	glutamate synthase [NADH]%2C putative	protein_coding	1431420	1432920
PF3D7_1437200	-1	-1	-1	0	NA	ribonucleoside-diphosphate reductase large subunit%2C putative	protein_coding	1511203	1512703
PF3D7_1437900	-0.996357	-1	-1	0	HSP40	HSP40%2C subfamily A	protein_coding	1530954	1532454
PF3D7_1438800	-1	-1	-1	0	MD1	male development protein MD1	protein_coding	1569402	1570902
PF3D7_1440600	-1	-1	-1	0	SOC3	protein SOC3%2C putative	protein_coding	1655287	1656787
PF3D7_1443200	-1	-1	-1	0	NA	heptatricopeptide repeat-containing protein%2C putative	protein_coding	1771461	1772961
PF3D7_1445400	-1	-1	-1	0	CLK1	protein serine/threonine kinase-1	protein_coding	1865712	1867212
PF3D7_1445600	-1	-1	-1	0	NA	RNA-binding protein%2C putative	protein_coding	1868892	1870392
PF3D7_1446000	-1	-1	-1	0	NA	U5 spliceosomal RNA	snRNA	1888412	1889912
PF3D7_1446100	-1	-1	-1	0	NA	conserved Plasmodium protein%2C unknown function	protein_coding	1891608	1893108
PF3D7_1447000	-0.986398	-1	-1	0	NA	40S ribosomal protein S5	protein_coding	1927503	1929003
PF3D7_1447600	-1	-1	-1	0	NA	conserved protein%2C unknown function	protein_coding	1942463	1943963
PF3D7_1448200	-1	-1	-1	0	CAPG2	condensin-2 complex subunit G2%2C putative	protein_coding	1971118	1972618
PF3D7_1448300	-1	-1	-1	0	NA	conserved protein%2C unknown function	protein_coding	1979452	1980952
PF3D7_1449700	-1	-1	-1	0	RRP6	exosome complex exonuclease RRP6	protein_coding	2041648	2043148
PF3D7_1450000	-1	-1	-1	0	NA	serine/threonine protein kinase%2C putative	protein_coding	2046121	2047621
PF3D7_1451200	-0.999157	-1	-1	0	NA	conserved Plasmodium protein%2C unknown function	protein_coding	2102287	2103787
PF3D7_1451600	-1	-1	-1	0	LAP5	LCCL domain-containing protein	protein_coding	2117690	2119190
PF3D7_1452800	-1	-1	-1	0	NA	conserved Plasmodium protein%2C unknown function	protein_coding	2169011	2170511
PF3D7_1453500	-1	-1	-1	0	NTH	NAD(P) transhydrogenase%2C putative	protein_coding	2197980	2199480
PF3D7_1453900	-1	-1	-1	0	NA	conserved Plasmodium protein%2C unknown function	protein_coding	2212605	2214105
PF3D7_1453800	-1	-1	-1	0	GluPho	glucose-6-phosphate dehydrogenase-6-phosphogluconolactonase	protein_coding	2213095	2214595
PF3D7_1454400	-1	-1	-1	0	APP	aminopeptidase P	protein_coding	2231797	2233297
PF3D7_1455800	-0.998861	-1	-1	0	CCp2	LCCL domain-containing protein	protein_coding	2284112	2285612
PF3D7_1457400	-1	-1	-1	0	NA	conserved Plasmodium protein%2C unknown function	protein_coding	2348281	2349781
PF3D7_1457300	-1	-1	-1	0	NA	MA3 domain-containing protein%2C putative	protein_coding	2348911	2350411
PF3D7_1459100	-1	-1	-1	0	NA	GTP-binding protein%2C putative	protein_coding	2422623	2424123
PF3D7_1462000	-1	-1	-1	0	TLP1	thioredoxin-like protein	protein_coding	2518257	2519757
PF3D7_1462300	-1	-1	-1	0	NA	GTP-binding protein%2C putative	protein_coding	2529268	2530768
PF3D7_1462500	-1	-1	-1	0	NA	conserved Plasmodium protein%2C unknown function	protein_coding	2549285	2550785
PF3D7_1462600	-1	-1	-1	0	NA	conserved Plasmodium membrane protein%2C unknown function	protein_coding	2549691	2551191
PF3D7_1465500	-1	-1	-1	0	K2	potassium channel K2	protein_coding	2649754	2651254
PF3D7_1465600	-1	-1	-1	0	NA	conserved Plasmodium protein%2C unknown function	protein_coding	2657465	2658965
PF3D7_1466400	-0.981517	-1	-1	0	ApiAP2	AP2 domain transcription factor AP2-EXP	protein_coding	2719643	2721143
PF3D7_1468000	-1	-1	-1	0	NA	WD repeat-containing protein%2C putative	protein_coding	2776631	2778131
PF3D7_1468100	-0.999359	-1	-1	0	MORC	MORC family protein	protein_coding	2797434	2798934
PF3D7_1468400	-1	-1	-1	0	CZIF1	C3H1-type zinc finger protein CZIF1	protein_coding	2808459	2809959
PF3D7_1471700	-1	-1	-1	0	NA	conserved Plasmodium protein%2C unknown function	protein_coding	2928822	2930322
PF3D7_1472500	-1	-1	-1	0	NA	conserved Plasmodium protein%2C unknown function	protein_coding	2962399	2963899
PF3D7_1473000	-1	-1	-1	0	NA	conserved Plasmodium protein%2C unknown function	protein_coding	2974992	2976492
PF3D7_MIT00200	-1	-1	-1	0	RNA20	ribosomal RNA fragment RNA20	rRNA	0	533
PF3D7_MIT00100	-1	-1	-1	0	NA	ribosomal RNA fragment RNA16	rRNA	0	502
PF3D7_MIT00900	-1	-1	-1	0	LSUG	large subunit ribosomal RNA fragment G	rRNA	0	1389
PF3D7_MIT00800	-1	-1	-1	0	RNA25t	ribosomal RNA fragment RNA25t	rRNA	0	1282
PF3D7_MIT00700	-1	-1	-1	0	RNA24t	ribosomal RNA fragment RNA24t	rRNA	0	1262
PF3D7_MIT00500	-1	-1	-1	0	RNA23t	ribosomal RNA fragment RNA23t	rRNA	0	670
PF3D7_MIT00400	-1	-1	-1	0	RNA17	ribosomal RNA fragment RNA17	rRNA	0	625
PF3D7_MIT00300	-1	-1	-1	0	RNA9	ribosomal RNA fragment RNA9	rRNA	0	571
PF3D7_MIT00600	-1	-1	-1	0	LSUC	large subunit ribosomal RNA fragment C	rRNA	0	1225
PF3D7_MIT01000	-1	-1	-1	0	SSUB	small subunit ribosomal RNA fragment B	rRNA	5	1505
PF3D7_MIT01100	-1	-1	-1	0	RNA1	ribosomal RNA fragment RNA1	rRNA	93	1593
PF3D7_MIT01200	-1	-1	-1	0	RNA15	ribosomal RNA fragment RNA15	rRNA	124	1624
PF3D7_MIT01300	-1	-1	-1	0	RNA10	ribosomal RNA fragment RNA10	rRNA	224	1724
PF3D7_MIT01500	-1	-1	-1	0	LSUF	large subunit ribosomal RNA fragment F	rRNA	514	2014
PF3D7_MIT01600	-1	-1	-1	0	SSUE	small subunit ribosomal RNA fragment E	rRNA	637	2137
PF3D7_MIT01700	-1	-1	-1	0	RNA2	ribosomal RNA fragment RNA2	rRNA	697	2197
PF3D7_MIT01800	-1	-1	-1	0	RNA26t	ribosomal RNA fragment RNA26t	rRNA	763	2263
PF3D7_MIT01900	-1	-1	-1	0	RNA21	ribosomal RNA fragment RNA21	rRNA	806	2306
PF3D7_MIT02000	-1	-1	-1	0	RNA3	ribosomal RNA fragment RNA3	rRNA	829	2329
PF3D7_MIT02100	-1	-1	-1	0	COX1	cytochrome c oxidase subunit 1	protein_coding	944	2444
PF3D7_MIT01400	-1	-1	-1	0	COX3	cytochrome c oxidase subunit 3	protein_coding	983	2483
PF3D7_MIT02200	-1	-1	-1	0	SSUA	small subunit ribosomal RNA fragment A	rRNA	1530	3030
PF3D7_MIT02300	-1	-1	-1	0	CYTB	cytochrome b	protein_coding	2491	3991
PF3D7_MIT02600	-1	-1	-1	0	RNA4	ribosomal RNA fragment RNA4	rRNA	3623	5123
PF3D7_MIT02400	-1	-1	-1	0	RNA27t	ribosomal RNA fragment RNA27t	rRNA	3638	5138
PF3D7_MIT02700	-1	-1	-1	0	RNA5	ribosomal RNA fragment RNA5	rRNA	3719	5219
PF3D7_MIT02800	-1	-1	-1	0	RNA6	ribosomal RNA fragment RNA6	rRNA	3807	5307
PF3D7_MIT02900	-1	-1	-1	0	RNA12	ribosomal RNA fragment RNA12	rRNA	3892	5392
PF3D7_MIT03000	-1	-1	-1	0	RNA18	ribosomal RNA fragment RNA18	rRNA	3963	5463
PF3D7_MIT02500	-1	-1	-1	0	LSUB	large subunit ribosomal RNA fragment B	rRNA	4118	5618
PF3D7_MIT03100	-1	-1	-1	0	RNA13	ribosomal RNA fragment RNA13	rRNA	4525	5967
PF3D7_MIT03200	-1	-1	-1	0	LSUA	large subunit ribosomal RNA fragment A	rRNA	4701	5967
PF3D7_MIT03300	-1	-1	-1	0	RNA7	ribosomal RNA fragment RNA7	rRNA	4783	5967
PF3D7_MIT03400	-1	-1	-1	0	RNA11	ribosomal RNA fragment RNA11	rRNA	4840	5967
PF3D7_MIT03500	-1	-1	-1	0	RNA22	ribosomal RNA fragment RNA22	rRNA	4878	5967
PF3D7_MIT03600	-1	-1	-1	0	SSUD	small subunit ribosomal RNA fragment D	rRNA	4946	5967
PF3D7_MIT03700	-1	-1	-1	0	SSUF	small subunit ribosomal RNA fragment F	rRNA	5007	5967
PF3D7_MIT03800	-1	-1	-1	0	RNA14	ribosomal RNA fragment RNA14	rRNA	5046	5967
PF3D7_MIT03900	-1	-1	-1	0	RNA19	ribosomal RNA fragment RNA19	rRNA	5076	5967
PF3D7_MIT04000	-1	-1	-1	0	LSUE	large subunit ribosomal RNA fragment E	rRNA	5271	5967
PF3D7_MIT04100	-1	-1	-1	0	LSUD	large subunit ribosomal RNA fragment D	rRNA	5354	5967
PF3D7_MIT04200	-1	-1	-1	0	RNA8	ribosomal RNA fragment RNA8	rRNA	5454	5967
PF3D7_1147200	-1	-0.999999	-1	-9.272e-07	NA	tubulin--tyrosine ligase%2C putative	protein_coding	1871794	1873294
PF3D7_0801100	-0.974595	-0.999995	-1	-5.053e-06	NA	28S ribosomal RNA	rRNA	97071	98571
PF3D7_1018700	-1	-0.999995	-1	-5.3775e-06	NA	conserved Plasmodium protein%2C unknown function	protein_coding	743973	745473
PF3D7_0301400	-1	-0.973822	-0.973839	-1.69802e-05	NA	Plasmodium exported protein%2C unknown function	protein_coding	86178	87678
PF3D7_1032900	-1	-0.81114	-0.811157	-1.70993e-05	NA	RNA polymerase II-associated protein 1%2C putative	protein_coding	1320648	1322148
PF3D7_1364800	-1	-0.999981	-1	-1.86159e-05	RPB5	DNA-directed RNA polymerases I%2C II%2C and III subunit RPABC1%2C putative	protein_coding	2605138	2606638
PF3D7_0214000	-1	-0.999957	-1	-4.31722e-05	CCT8	T-complex protein 1 subunit theta	protein_coding	564668	566168
PF3D7_0213900	-1	-0.999957	-1	-4.31722e-05	NA	RTR1 domain-containing protein%2C putative	protein_coding	564895	566395
PF3D7_1149100	-0.99582	-0.989181	-0.989226	-4.41325e-05	NA	Plasmodium exported protein%2C unknown function	protein_coding	1969809	1971309
PF3D7_0419600	-1	-0.999954	-1	-4.6351e-05	RANBP1	ran-specific GTPase-activating protein 1%2C putative	protein_coding	868787	870287
PF3D7_1439900	-1	-0.939346	-0.939393	-4.6755e-05	TIM	triosephosphate isomerase	protein_coding	1620741	1622241
PF3D7_1428100	-1	-0.99897	-0.999039	-6.89272e-05	WBP11	WW domain-binding protein 11%2C putative	protein_coding	1099891	1101391
PF3D7_1328100	-0.998023	-0.999912	-1	-8.794e-05	NA	proteasome subunit beta type-7%2C putative	protein_coding	1182589	1184089
PF3D7_1205900	-0.995525	-0.866253	-0.866342	-8.93287e-05	NA	conserved protein%2C unknown function	protein_coding	267384	268884
PF3D7_0305200	-1	-0.9999	-1	-0.000100391	NA	GRIP domain-containing protein%2C putative	protein_coding	249162	250662
PF3D7_0215300	-0.928646	-0.937126	-0.937254	-0.00012796	ACS8	acyl-CoA synthetase	protein_coding	632181	633681
PF3D7_1134600	-0.971927	-0.999865	-1	-0.000134642	ZNF4	CCCH-type zinc finger protein ZNF4	protein_coding	1357671	1359171
PF3D7_0817600	-1	-0.904645	-0.904799	-0.000154007	NA	conserved protein%2C unknown function	protein_coding	804215	805715
PF3D7_1428200	-1	-0.996486	-0.996702	-0.000216464	MFS5	major facilitator superfamily domain-containing protein%2C putative	protein_coding	1099869	1101369
PF3D7_1423400	-1	-0.890596	-0.890837	-0.000240651	NA	conserved Plasmodium membrane protein%2C unknown function	protein_coding	940898	942398
PF3D7_1148600	-0.806072	-0.619373	-0.61962	-0.000247122	NA	18S ribosomal RNA	rRNA	1924994	1926494
PF3D7_0807300	-1	-0.999742	-1	-0.000257662	RAB18	ras-related protein Rab-18	protein_coding	379765	381265
PF3D7_0920500	-1	-0.999684	-1	-0.000315947	NA	ADP-ribosylation factor%2C putative	protein_coding	839385	840885
PF3D7_1449200	-1	-0.999682	-1	-0.000317682	NA	conserved Plasmodium protein%2C unknown function	protein_coding	2012485	2013985
PF3D7_0515900	-1	-0.935976	-0.936314	-0.000338716	NIF2	NLI interacting factor-like phosphatase%2C putative	protein_coding	661110	662610
PF3D7_1239800	-1	-0.999607	-1	-0.000392973	NA	conserved Plasmodium protein%2C unknown function	protein_coding	1659330	1660830
PF3D7_1147000	-0.999199	-0.999605	-1	-0.000394821	SLARP	sporozoite and liver stage asparagine-rich protein	protein_coding	1866857	1868357
PF3D7_1123200	-1	-0.999585	-1	-0.000415106	LRR11	leucine-rich repeat protein	protein_coding	916393	917893
PF3D7_1140600	-1	-0.943767	-0.944197	-0.000430205	NA	conserved Plasmodium protein%2C unknown function	protein_coding	1621855	1623355
PF3D7_1206000	-1	-0.825523	-0.825998	-0.000474283	SHLP2	shewanella-like protein phosphatase 2	protein_coding	271652	273152
PF3D7_0625900	-1	-0.999525	-1	-0.000475179	NA	conserved Plasmodium protein%2C unknown function	protein_coding	1045985	1047485
PF3D7_0511500	-1	-0.999524	-1	-0.000475967	NA	RNA pseudouridylate synthase%2C putative	protein_coding	483936	485436
PF3D7_0306200	-1	-0.999513	-1	-0.000487053	AHA1	activator of Hsp90 ATPase	protein_coding	290923	292423
PF3D7_0529900	-1	-0.99949	-0.999995	-0.000505185	NA	RING zinc finger protein%2C putative	protein_coding	1222761	1224261
PF3D7_1146300	-0.996124	-0.999484	-1	-0.000515887	NA	conserved Plasmodium protein%2C unknown function	protein_coding	1828554	1830054
PF3D7_0523100	-1	-0.865152	-0.865672	-0.000520119	QCR2	mitochondrial-processing peptidase subunit alpha%2C putative	protein_coding	964904	966404
PF3D7_0906700	-1	-0.803117	-0.803669	-0.000551272	LRR9	leucine-rich repeat protein	protein_coding	331504	333004
PF3D7_0925500	-1	-0.925127	-0.925685	-0.000558291	TLP2	thioredoxin-like protein 2	protein_coding	1023701	1025201
PF3D7_0931300	-1	-0.999423	-1	-0.00057698	NA	conserved Plasmodium protein%2C unknown function	protein_coding	1259983	1261483
[truncated: 3,654 more rows]
